# Supplementary material for: Developmental acclimation of the thylakoid proteome to light intensity in Arabidopsis
Source: Plant J. 2020 Nov 27;105(1):223–44. doi: 10.1111/tpj.15053 (PMC7898487; doi:10.1111/tpj.15053)
Supplement: Supplementary file 3 — Table S1. Relative abundance of thylakoid proteins calculated using label‐free quantitative proteomics. Details of the 402 quantified thylakoid proteins including functional category, protein name, description, UniProtKB identifier, AGI code and abundance ratios. Proteins with altered abundance in different light irradiances were identified by a modified one‐way anova (q < 0.05). Significant proteins were subjected to further statistical analysis to determine significant changes between light conditions by a modified Welch t‐test (q < 0.05). Statistical tests (anova and Welch’s t‐test) were implemented in Perseus (Tyanova et al., 2016) with a 5% permutation‐based false discovery rate calculated from 250 randomizations. Median protein iBAQ (Cox and Mann, 2008; Schwanhäusser et al., 2011) values for each light condition were used for the calculation of ratios in ML versus LL, HL versus ML and HL versus LL. [file TPJ-105-223-s003.xlsx]

## Sheet: ratios
Category	Protein	Description	UniProtKB accession no.	AGI code	ANOVA Significant	ANOVA q-value	ML vs LL			HL vs ML			HL vs LL
							Ratio	Significant	q-value	Ratio	Significant	q-value	Ratio	Significant	q-value
Assembly	At4g28740	LOW PSII ACCUMULATION-like protein	F4JM22	At4g28740	+	0	2.067	+	0	1.45403	+	0.0054069	3.00547	+	0
Assembly	At5g48790	LOW PSII ACCUMULATION protein	Q94F50;Q9FKB7	AT5G48790	+	0	2.08142	+	0.00915152	1.23568		0.208892	2.57197	+	0.00321805
Assembly	CCB1	Protein COFACTOR ASSEMBLY OF COMPLEX C SUBUNIT B CCB1, chloroplastic	Q9LSE4	AT3G26710	+	0	1.71089	+	0	1.76999	+	0	3.02826	+	0
Assembly	CCB2	Protein COFACTOR ASSEMBLY OF COMPLEX C SUBUNIT B CCB2, chloroplastic	Q9FJ81	At5g52110		0.0542292	1.07068			0.978627			1.04779
Assembly	CCS1	Cytochrome c biogenesis protein CCS1, chloroplastic	Q9XIA4	AT1G49380	+	0	1.68044	+	0.0109856	1.08253		0.807415	1.81913	+	0.00166008
Assembly	DAC	AT3g17930/MEB5_15	Q94BY7	At3g17930		0.34227	1.07771			0.692931			0.746776
Assembly	FFC	Signal recognition particle 54 kDa protein, chloroplastic	P37107	AT5G03940	+	0	3.84547	+	0	1.70926	+	0.0364372	6.57289	+	0.00290076
Assembly	HCF101	Fe-S cluster assembly factor HCF101, chloroplastic	Q6STH5	AT3G24430	+	0	4.2723	+	0	2.35986	+	0.00396396	10.082	+	0
Assembly	HCF136	Photosystem II stability/assembly factor HCF136, chloroplastic	A0A1P8BG37;O82660	AT5G23120	+	0	1.12288	+	0.0050687	1.28697	+	0.00992941	1.44511	+	0.000403509
Assembly	HCF164	Thioredoxin-like protein HCF164, chloroplastic	O23166	AT4G37200	+	0	0.262539	+	0.0014382	0.836444		0.291622	0.219599	+	0
Assembly	HCF244	NAD(P)-binding Rossmann-fold superfamily protein	O65502	AT4G35250	+	0	1.11435	+	0.00256	1.33576	+	0.0254064	1.4885	+	0.00355072
Assembly	LPA2	Protein LOW PSII ACCUMULATION 2, chloroplastic	F4KDA6	At5g51545	+	0	0.284933	+	0	0.783069		0.147107	0.223123	+	0
Assembly	LPA3	Protein LOW PSII ACCUMULATION 3, chloroplastic	Q8H0W0	AT1G73060	+	0	1.53081	+	0.00910553	1.45756	+	0.0104419	2.23124	+	0
Assembly	MPH2	Thylakoid lumenal 16.5 kDa protein, chloroplastic	A0A1P8B5G9;A0A1P8B5H3;O22773	AT4G02530	+	0	1.48857	+	0	0.877858	+	0.00533333	1.30675	+	0
Assembly	PPD1	PsbP domain-containing protein 1, chloroplastic	O23403	AT4G15510	+	0	5.44885	+	0.00147126	1.35632	+	0.0303966	7.39039	+	0
Assembly	SECE1	Preprotein translocase subunit SECE1	O23342	AT4G14870	+	0.0133664	1.33611		0.0681169	1.06716		0.617075	1.42584	+	0.0149
Assembly	Y3IP1	Ycf3-interacting protein 1	Q9LU01	AT5G44650	+	0	1.61009	+	0.0148254	1.21174		0.201711	1.951	+	0.00365672
Assembly	YCF4	Photosystem I assembly protein Ycf4	P56788	ATCG00520	+	0	1.54971	+	0.00317117	1.31203	+	0.00477966	2.03327	+	0
ATP synthase	ATPA	ATP synthase subunit alpha, chloroplastic	P56757	ATCG00120	+	0	1.74988	+	0	1.13164	+	0.024455	1.98024	+	0
ATP synthase	ATPB	ATP synthase subunit beta, chloroplastic	P19366	ATCG00480	+	0	1.43021	+	0.00142222	1.26496	+	0.00266667	1.80915	+	0
ATP synthase	ATPC1	ATP synthase gamma chain 1, chloroplastic	Q01908	AT4G04640	+	0	1.42604	+	0.014944	1.31745	+	0.0212621	1.87874	+	0
ATP synthase	ATPD	ATP synthase subunit delta, chloroplastic	Q9SSS9	AT4G09650	+	0	1.85555	+	0	1.10719		0.0535167	2.05445	+	0
ATP synthase	ATPE	ATP synthase epsilon chain, chloroplastic	P09468	ATCG00470	+	0	2.0391	+	0.0050303	1.14042		0.153854	2.32542	+	0
ATP synthase	ATPF	ATP synthase subunit b, chloroplastic	P56759	ATCG00130	+	0	1.60812	+	0	1.37192	+	0.0398103	2.20622	+	0.00246512
ATP synthase	ATPH	ATP synthase subunit c, chloroplastic	P56760	ATCG00140	+	0.0115766	109.919		0.0793758	0.648798		0.46976	71.3151	+	0
ATP synthase	ATPI	ATP synthase subunit a, chloroplastic	P56758	ATCG00150	+	0.0191957	0.925522		0.617957	1.23554		0.0993194	1.14352		0.0884568
ATP synthase	PDE334	AT4g32260/F10M6_100	Q42139	AT4G32260	+	0	1.02277		0.99512	1.22803	+	0.00248889	1.25599	+	0
Carbon fixation	BCA1	Beta carbonic anhydrase 1, chloroplastic	A0A1I9LQB3;P27140	AT3G01500	+	0	2.25426	+	0	3.45861	+	0.00241509	7.79661	+	0
Carbon fixation	GAPA2;GAPA-2	Glyceraldehyde-3-phosphate dehydrogenase GAPA2, chloroplastic	A0A1P8APR6;Q9LPW0;F4HNZ6	AT1G12900	+	0	1.31211		0.0540741	3.08937	+	0	4.05357	+	0
Carbon fixation	RBCL	Ribulose bisphosphate carboxylase large chain	O03042	ATCG00490	+	0	1.56575	+	0.00516364	3.05923	+	0	4.79	+	0
Carbon fixation	RBCS-1A	Ribulose bisphosphate carboxylase small chain 1A, chloroplastic	P10795	AT1G67090	+	0	3.60858	+	0.0136348	2.45157	+	0.00246154	8.84669	+	0
Carbon fixation	RBCS-2B;RBCS-3B	Ribulose bisphosphate carboxylase small chain;Ribulose bisphosphate carboxylase small chain 2B, chloroplastic;Ribulose bisphosphate carboxylase small chain 3B, chloroplastic	B3H5S2;F4KA76;P10797;P10798	AT5G38410;AT5G38420	+	0	1.91551	+	0.00510769	4.00611	+	0	7.67375	+	0
Carbon fixation	RCA	Ribulose bisphosphate carboxylase/oxygenase activase, chloroplastic	F4IVZ7;P10896	AT2G39730	+	0	3.46865	+	0	3.67919	+	0.00191045	12.7618	+	0
Chloroplast replication	FTSZ1	Cell division protein FtsZ homolog 1, chloroplastic	Q42545	AT5G55280	+	0	2.29374	+	0.00583562	2.71786	+	0.00605333	6.23406	+	0
Chloroplast replication	FTSZ2-1	Cell division protein FtsZ homolog 2-1, chloroplastic	A0A1P8AXD8;O82533	AT2G36250	+	0	9.96322	+	0.0200613	1.04279		0.275411	10.3895	+	0
Chloroplast replication	FTSZ2-2	Cell division protein FtsZ homolog 2-2, chloroplastic	A0A1I9LSJ8;Q9LXJ0	AT3G52750	+	0	4.2232	+	0.00477698	2.61074	+	0	11.0257	+	0
Chloroplast replication	GC1	Epimerase family protein SDR39U1 homolog, chloroplastic	A0A1P8B167;Q9SJU9	AT2G21280	+	0	4.36937	+	0	2.10004	+	0.0490781	9.17584	+	0.00357664
Chlororespiration	PIFI	Post-illumination chlorophyll fluorescence increase	B3H4M0;F4J037;F4J034;Q9LVZ5;F4J036	At3g15840	+	9.42761e-05	1.76306	+	0.00749727	0.746754		0.0615147	1.31657	+	0.0213939
Cytochrome b6f	PETA	Cytochrome f	P56771	ATCG00540	+	0	1.10492	+	0.0452055	1.19008	+	0.00462295	1.31494	+	0
Cytochrome b6f	PETB	Cytochrome b6	P56773	ATCG00720	+	0	2.16067	+	0.00311504	1.32015	+	0.03361	2.8524	+	0
Cytochrome b6f	PETC	Cytochrome b6-f complex subunit 4	P56774	ATCG00730	+	0	1.38672	+	0.00753846	1.11247		0.220495	1.54269	+	0
Cytochrome b6f	PETD	Cytochrome b6-f complex iron-sulfur subunit, chloroplastic	Q9ZR03	AT4G03280	+	0.00335329	0.903344		0.11414	1.24939	+	0.0307733	1.12863		0.0694802
DNA/RNA	At1g07660	Histone H4	P59259;A8MRV1	AT1G07660	+	0	4.00165	+	0.00335238	1.87259	+	0.00811905	7.49347	+	0
DNA/RNA	At2g21530	SMAD/FHA domain-containing protein	Q8GWP4	AT2G21530	+	0	4.78031	+	0.0250657	1.62625	+	0.0261719	7.77398	+	0
DNA/RNA	At2g24420	DNA repair ATPase-like protein	Q9ZQ26	AT2G24420	+	0	3.60621	+	0.0122353	3.42235	+	0.00312871	12.3417	+	0
DNA/RNA	At4g02725	Spindle pole body-associated protein	Q6DBF6	AT4G02725	+	0.0236334	1.28978		0.0795823	0.7608		0.142061	0.981262		0.994851
DNA/RNA	CCR1;RBG8	Glycine-rich RNA-binding protein 8	F4JVC0;F4JVB9;F4JVC1;Q03251	AT4G39260	+	0	2.75635	+	0.00140659	3.09557	+	0.00263529	8.53246	+	0
DNA/RNA	CCR2;RBG7	Glycine-rich RNA-binding protein 7	F4IHK9;Q03250	AT2G21660	+	0	4.46077	+	0	1.11868		0.220189	4.99017	+	0
DNA/RNA	CP29A	29 kDa ribonucleoprotein, chloroplastic	F4JAF3;Q43349	AT3G53460	+	0.000147651	8.17996	+	0.0146774	1.56051	+	0.0309298	12.7649	+	0.00756146
DNA/RNA	CP29B	RNA-binding protein CP29B, chloroplastic	Q9ZUU4	AT2G37220	+	0	1.99601	+	0	1.59273	+	0.00298667	3.17911	+	0
DNA/RNA	CP31A	31 kDa ribonucleoprotein, chloroplastic	Q04836	AT4G24770	+	0	1.28991		0.424198	6.79313	+	0.00256	8.76255	+	0
DNA/RNA	GYRA	Probable DNA gyrase subunit A, chloroplastic/mitochondrial	Q9CAF6	AT3G10690	+	0	3.06866	+	0.0242362	4.23596	+	0.0242254	12.9987	+	0.0049338
DNA/RNA	H2B	Histone H2B.9;Histone H2B.4;Histone H2B.7;Histone H2B.10;Histone H2B.1;Histone H2B.11;Histone H2B.6;Histone H2B.3;Histone H2B.5;Histone H2B.8	Q9LZ45;Q9ZUS0;Q9LZT0;Q9FFC0;Q9LQQ4;P40283;O23629;Q9SI96;Q9SF55;Q9LFF6	AT1G07790;AT2G28720;AT2G37470;AT3G09480;AT3G45980;AT3G53650;AT5G02570;AT5G22880;AT5G59910	+	0	2.64789	+	0.00526984	1.95648	+	0	5.18054	+	0
DNA/RNA	IF3-2	Translation initiation factor IF-3	O82234	AT2G24060	+	0	3.77528		0.993532	2.09541	+	0.00668387	7.91076		0.99844
DNA/RNA	IF3-4	Translation initiation factor IF-3	F4JQD8;Q94B52	AT4G30690	+	0.00206687	1.71496	+	0.0264604	2.17076	+	0.0389839	3.72276	+	0.00673973
DNA/RNA	MFP1	MAR-binding filament-like protein 1	Q9LW85	AT3G16000	+	0.000454545	1.14962		0.103074	1.27271		0.0521358	1.46312	+	0
DNA/RNA	PTAC16	Protein PLASTID TRANSCRIPTIONALLY ACTIVE 16, chloroplastic	Q9STF2	AT3G46780	+	0.00534513	1.1049	+	0.0424	0.982856		0.913494	1.08596	+	0.00126316
DNA/RNA	RAT5	Probable histone H2AXb;Probable histone H2AXa;Histone H2A.6;Probable histone H2A.3;Probable histone H2A.2;Probable histone H2A.1;Probable histone H2A variant 3;Probable histone H2A.7;Probable histone H2A.5	Q9S9K7;O04848;Q9LD28;O81826;Q9LHQ5;Q9C681;Q9C944;Q9FJE8;Q94F49	AT1G51060;AT1G52740;AT1G54690;AT3G20670;AT4G27230;AT5G27670;AT5G54640;AT5G59870	+	0	2.16349	+	0.00495349	2.11745	+	0.00312195	4.58108	+	0
DNA/RNA	rpoA	DNA-directed RNA polymerase subunit alpha	P56762	ATCG00740	+	0	2.96864	+	0	2.28034	+	0.0022069	6.76952	+	0
DNA/RNA	TUFA	Elongation factor Tu, chloroplastic	P17745	AT4G20360	+	0	2.69918	+	0	2.74508	+	0.00306796	7.40949	+	0
Electron transfer	LFNR1	Ferredoxin--NADP reductase, leaf isozyme 2, chloroplastic	C0Z2A8;Q8W493	AT1G20020	+	0	0.992533		0.983446	1.60501	+	0.00266667	1.59302	+	0
Electron transfer	LFNR2	Ferredoxin--NADP reductase, leaf isozyme 1, chloroplastic	F4JZ46;Q9FKW6	AT5G66190	+	0	1.33379	+	0.00870103	1.63761	+	0.00246154	2.18423	+	0
Electron transfer	NDC1	Alternative NAD(P)H-ubiquinone oxidoreductase C1, chloroplastic/mitochondrial	Q8GXR9	AT5G08740	+	0	1.83485	+	0	1.50072	+	0	2.7536	+	0
Electron transfer	PC	Plastocyanin major isoform, chloroplastic	P42699	AT1G20340	+	0	0.386057	+	0	1.41963	+	0.00273171	0.548059	+	0
Electron transfer	PGR5	Protein PROTON GRADIENT REGULATION 5, chloroplastic	Q9SL05	AT2G05620	+	0.000305648	1.01875		0.345881	1.47106	+	0.0103815	1.49864	+	0.00669388
Electron transfer	PGR6	Uncharacterized aarF domain-containing protein kinase At4g31390, chloroplastic	A0A1P8B7P6;Q8RWG1	AT4G31390	+	0	2.0268	+	0.0013913	2.0649	+	0.00715	4.18513	+	0.000414414
Electron transfer	PGRL1A	PGR5-like protein 1A, chloroplastic	A0A2H1ZEN5;Q8H112	AT4G22890		0.0606442	0.982044			1.08998			1.07041
Electron transfer	PGRL1B	PGR5-like protein 1B, chloroplastic	F4JPU9;Q8GYC7	AT4G11960	+	0	0.908611		0.955311	2.23885	+	0.00464789	2.03424	+	0.000911392
Electron transfer	TIC62	Protein TIC 62, chloroplastic	Q8H0U5	AT3G18890	+	0	1.11329		0.0932671	1.69872	+	0.0037931	1.89118	+	0
Electron transfer	TROL	Rhodanese-like domain-containing protein 4, chloroplastic	A0A1P8B8J7;Q9M158	AT4G01050		0.0526475	1.02167			1.1234			1.14774
Ion channel	BASS2	Sodium/pyruvate cotransporter BASS2, chloroplastic	Q1EBV7	AT2G26900	+	0	1.70203		0.0555467	1.99733	+	0.030339	3.39951	+	0.00291188
Ion channel	DIT2-1	Dicarboxylate transporter 2.1, chloroplastic	Q9FMF7	AT5G64290	+	0	2.3931	+	0.0136943	5.10901	+	0.00471429	12.2264	+	0.00040708
Ion channel	KEA3	K(+) efflux antiporter 3, chloroplastic	Q9M0Z3	At4g04850	+	0	1.42035	+	0.0285878	1.17858		0.33368	1.67399	+	0
Ion channel	MNJ8.18	LOW protein: ammonium transporter 1-like protein	Q93Z11	AT5G37360	+	0.0315873	1.01877		0.204315	1.27985		0.810094	1.30387	+	0.0274911
Ion channel	TIC110	Protein TIC110, chloroplastic	Q8LPR9	AT1G06950	+	0	6.57083	+	0	3.45074	+	0	22.6742	+	0
Kinase/phosphatase	At3g59780	Rhodanese/Cell cycle control phosphatase superfamily protein	F4J9G2	At3g59780	+	0.00568421	1.08709	+	0.00865641	1.02505		0.43639	1.11432	+	0.0239396
Kinase/phosphatase	At5g35170	Adenylate kinase 5, chloroplastic	F4JYC0;Q8VYL1	AT5G35170	+	0	0.961818		0.994807	2.075	+	0.00233333	1.99577	+	0
Kinase/phosphatase	PGK1	Phosphoglycerate kinase;Phosphoglycerate kinase 1, chloroplastic;Phosphoglycerate kinase 2, chloroplastic	Q9LD57;F4I3L1;P50318	AT1G56190;AT1G79550;AT3G12780	+	0	2.22009	+	0.00269474	2.50452	+	0	5.56027	+	0
LHCI	LHCA1	Chlorophyll a-b binding protein 6, chloroplastic	A8MS75;F4JE43;F4JE46;Q01667	AT3G54890;AT3G54890	+	0	0.749655	+	0.00145455	1.00751		0.306318	0.755286	+	0
LHCI	LHCA2	Photosystem I chlorophyll a/b-binding protein 2, chloroplastic	Q9SYW8	AT3G61470	+	0.0241183	0.729021		0.214173	0.95832		0.365895	0.698636		0.0534785
LHCI	LHCA3	Photosystem I chlorophyll a/b-binding protein 3-1, chloroplastic	Q9SY97	AT1G61520	+	0.00204908	0.888382	+	0.0139595	0.97427		0.850933	0.865523	+	0.00361624
LHCI	LHCA4	Chlorophyll a-b binding protein 4, chloroplastic	P27521	AT3G47470		0.254111	0.946697			1.0112			0.9573
LHCI	LHCA6	Photosystem I chlorophyll a/b-binding protein 6, chloroplastic	Q8LCQ4	AT1G19150		0.107653	0.78318			1.17117			0.917233
LHCII	LHCB1.1;LHCB1.2;LHCB1.3 (LHCII)	Chlorophyll a-b binding protein 1, chloroplastic	P04778	AT1G29910	+	0.00732571	1.033		0.775414	0.6636		0.0944594	0.685501	+	0.00671672
LHCII	LHCB1.4 (LHCII)	Chlorophyll a-b binding protein, chloroplastic	Q39142	AT2G34430	+	0.0126222	0.901558		0.0895452	0.905677		0.61853	0.816521	+	0.00891803
LHCII	LHCB2 (LHCII)	Chlorophyll a-b binding protein 2, chloroplastic	A0A1I9LMB4;A0A1P8AZ91;Q9S7J7;Q9SHR7;Q9XF87	AT2G05070;AT2G05100;AT3G27690	+	0	0.871106	+	0.0212377	0.86438	+	0.02	0.752967	+	0
LHCII	LHCB3 (LHCII)	Chlorophyll a-b binding protein 3, chloroplastic	Q9S7M0	AT5G54270		0.172646	0.995637			1.1155			1.11063
LHCII	LHCB4.1 (CP29.1)	Chlorophyll a-b binding protein CP29.1, chloroplastic	Q07473	AT5G01530	+	0	0.786216	+	0.0137355	0.849641	+	0.0389004	0.668002	+	0
LHCII	LHCB4.2 (CP29.2)	Chlorophyll a-b binding protein CP29.2, chloroplastic	Q9XF88	AT3G08940	+	0	0.830017	+	0.00650847	0.936431		0.0918007	0.777254	+	0
LHCII	LHCB4.3 (CP29.3)	Chlorophyll a-b binding protein CP29.3, chloroplastic	F4IGY6;Q9S7W1	AT2G40100	+	0	59.7282	+	0.00729787	3.53926	+	0	211.393	+	0
LHCII	LHCB5 (CP26)	Chlorophyll a-b binding protein CP26, chloroplastic	Q9XF89	AT4G10340	+	0	0.582395	+	0.00345098	1.00141		0.42936	0.583215	+	0
LHCII	LHCB6 (CP24)	Chlorophyll a-b binding protein, chloroplastic	Q9LMQ2	AT1G15820	+	0.0161644	1.01769		0.689962	0.928514		0.0984808	0.944935		0.0756966
LHC-like	Lil3.1	Light-harvesting complex-like protein 3 isotype 1, chloroplastic	Q9SYX1	AT4G17600	+	0	1.55221	+	0.00535849	1.42407	+	0.0179375	2.21047	+	0
LHC-like	Lil3.2	Light-harvesting complex-like protein 3 isotype 2, chloroplastic	Q6NKS4	AT5G47110	+	0.000300654	1.19563	+	0.0216241	1.57845	+	0.049907	1.88724	+	0.00645517
LHC-like	OHP1	High-light-induced protein, chloroplastic	O81208	AT5G02120	+	0	1.56106	+	0.00712849	1.1274		0.132505	1.75995	+	0
LHC-like	OHP2	Light-harvesting complex-like protein OHP2, chloroplastic	Q9FEC1	AT1G34000		0.121371	0.990645			1.07194			1.06191
Light harvesting regulation	CAS	Calcium sensing receptor, chloroplastic	A0A1P8BCX7;Q9FN48	AT5G23060	+	0	1.34937	+	0	1.67907	+	0.00298113	2.26569	+	0
Light harvesting regulation	LCNP	Chloroplastic lipocalin, AtCHL	Q9STS7	AT3G47860	+	0.0103371	0.731329	+	0.0129204	0.896715		0.784159	0.655793	+	0.0364431
Light harvesting regulation	PSBS	Photosystem II 22 kDa protein, chloroplastic	F4IEG8;Q9XF91	AT1G44575	+	0	1.39419	+	0.00568	1.56931	+	0	2.18791	+	0
Light harvesting regulation	ROQH1		Q8GYZ0;F4JSP1	AT4G31530	+	0	4.74691	+	0.00546154	1.70103	+	0.0165161	8.07464	+	0
Light harvesting regulation	SOQ1	Protein SUPPRESSOR OF QUENCHING 1, chloroplastic	Q8VZ10	AT1G56500	+	0	0.954079		0.0827925	1.48662	+	0.00336842	1.41836	+	0
Light harvesting regulation	STN7	Serine/threonine-protein kinase STN7, chloroplastic	Q9S713	AT1G68830	+	0.00191358	1.03006		0.737077	1.09412	+	0.0365854	1.127	+	0.00293436
Light harvesting regulation	STN8	Serine/threonine-protein kinase STN8, chloroplastic	Q9LZV4	AT5G01920	+	0.00469048	1.03633		0.942962	1.21187	+	0.0414488	1.2559	+	0.0149467
Light harvesting regulation	TAP38	Protein phosphatase 2C 57	P49599	AT4G27800	+	0.0100397	1.09346		0.0699097	0.823144	+	0.0447059	0.900078		0.41546
Light harvesting regulation	TSP9	Thylakoid soluble phosphoprotein	Q9SD66	AT3G47070		0.0802474	0.995677			1.02336			1.01894
Light harvesting regulation	VDE1	Violaxanthin de-epoxidase, chloroplastic	Q39249	AT1G08550	+	0	2.42766	+	0	0.953747		0.247331	2.31538	+	0
Light harvesting regulation	ZEP	Zeaxanthin epoxidase, chloroplastic	Q9FGC7	AT5G67030	+	0	0.472125	+	0.0032	1.5344	+	0.0391111	0.724431	+	0.00693603
NDH	NDHC	NAD(P)H-quinone oxidoreductase subunit 3, chloroplastic	P56751	ATCG00440	+	0	3.26287	+	0.0110385	0.927622		0.808492	3.02671	+	0
NDH	NDHE	NAD(P)H-quinone oxidoreductase subunit 4L, chloroplastic	P26289	ATCG01070	+	0.0059942	0.749817		0.0701359	0.884572		0.137966	0.663267	+	0.0243353
NDH	NDHF	NAD(P)H-quinone oxidoreductase subunit 5, chloroplastic	P56752	ATCG01010	+	0	2.20055	+	0.00919797	0.875266		0.691157	1.92607	+	0.00353791
NDH	NDHH	NAD(P)H-quinone oxidoreductase subunit H, chloroplastic	P56753	ATCG01110	+	0	3.20163	+	0.00861224	1.28216		0.314754	4.10501	+	0
NDH	NDHI	NAD(P)H-quinone oxidoreductase subunit I, chloroplastic	P56755	ATCG01090	+	0	1.52814	+	0	1.04126		0.655082	1.59119	+	0.00163424
NDH	NDHJ	NAD(P)H-quinone oxidoreductase subunit J, chloroplastic	P56754	ATCG00420	+	0	1.25052		0.0830536	1.36544	+	0.0243396	1.70751	+	0.000907563
NDH	NDHK	NAD(P)H-quinone oxidoreductase subunit K, chloroplastic	P56756	ATCG00430	+	0	1.11918		0.137452	1.49209	+	0.00609396	1.66991	+	0
NDH	NDHM	NAD(P)H-quinone oxidoreductase subunit M, chloroplastic	Q2V2S7	AT4G37925	+	0.0390866	1.22431		0.107313	1.08105		0.677043	1.32354		0.0882111
NDH	NDHN	NAD(P)H-quinone oxidoreductase subunit N, chloroplastic	Q9LVM2	AT5G58260	+	0	1.74603	+	0.00708889	1.16009		0.145329	2.02555	+	0
NDH	NDHO	NAD(P)H-quinone oxidoreductase subunit O, chloroplastic	Q9S829	AT1G74880	+	0	2.33119	+	0	1.38069	+	0.00488889	3.21864	+	0
NDH	NDHS	NAD(P)H-quinone oxidoreductase subunit S, chloroplastic	Q9T0A4	AT4G23890	+	0	0.827327		0.621849	2.15483	+	0.0110345	1.78275	+	0.00419858
NDH	NDHT	NAD(P)H-quinone oxidoreductase subunit T, chloroplastic	Q9SMS0	AT4G09350		0.0606218	0.866184			1.68002			1.4552
NDH	NDHU	NAD(P)H-quinone oxidoreductase subunit U, chloroplastic	Q84VQ4	AT5G21430	+	0	1.53554	+	0.00556863	1.2333		0.0807025	1.89379	+	0.00362963
NDH	PNSB1	Photosynthetic NDH subunit of subcomplex B 1, chloroplastic	Q9S9N6	AT1G15980	+	0	1.02706		0.292563	1.38447	+	0.00454839	1.42194	+	0
NDH	PNSB2	Photosynthetic NDH subunit of subcomplex B 2, chloroplastic	F4I890;F4I891;Q94AQ8	AT1G64770	+	0.00854701	1.01169		0.3504	1.40879		0.1172	1.42525	+	0.0237958
NDH	PNSB3	Photosynthetic NDH subunit of subcomplex B 3, chloroplastic	Q9LU21	AT3G16250	+	0	1.80803	+	0.00488235	1.2762	+	0.0291659	2.30741	+	0
NDH	PNSB4	Photosynthetic NDH subunit of subcomplex B 4, chloroplastic	A0A1P8AS98;F4ICC6;Q8RXS1	AT1G18730	+	0.00713793	1.93698	+	0.0339788	0.791502		0.757251	1.53313	+	0.02
NDH	PNSB5	Photosynthetic NDH subunit of subcomplex B 5, chloroplastic	Q9FG89	AT5G43750	+	0.00256193	0.817154		0.0501361	1.29351	+	0.0194627	1.05699		0.0677955
NDH	PNSL1	Photosynthetic NDH subunit of lumenal location 1, chloroplastic	O80634	AT2G39470	+	0	1.20894	+	0.00745652	1.11758	+	0.0305983	1.35109	+	0
NDH	PNSL2	Photosynthetic NDH subunit of lumenal location 2, chloroplastic	Q9XI73	AT1G14150	+	0	2.65571	+	0	1.09626		0.18923	2.91134	+	0
NDH	PNSL3	Photosynthetic NDH subunit of lumenal location 3, chloroplastic	Q9SGH4	AT3G01440	+	0.00190769	1.2646	+	0.005325	1.14733		0.299915	1.45092	+	0.0111538
NDH	PNSL4	Peptidyl-prolyl cis-trans isomerase;Photosynthetic NDH subunit of lumenal location 4, chloroplastic	F4JW56;Q9SCY3	AT4G39710	+	0	1.6129	+	0	1.16003		0.223937	1.87101	+	0.00532872
NDH	PNSL5	Photosynthetic NDH subunit of lumenal location 5, chloroplastic	Q9ASS6	AT5G13120	+	0.0194797	1.0312		0.925231	1.1707		0.0519398	1.20723	+	0.0423188
Other/unknown	AAC1	ADP,ATP carrier protein 1, mitochondrial	P31167	AT3G08580;AT4G28390	+	0	6.32717	+	0	2.99718	+	0	18.9637	+	0
Other/unknown	AAC2	ADP,ATP carrier protein 2, mitochondrial	P40941	AT5G13490		1	5.26833			11.309			59.5797
Other/unknown	accD	Acetyl-coenzyme A carboxylase carboxyl transferase subunit beta, chloroplastic	P56765	ATCG00500	+	0	2.22376	+	0.00716854	2.66422	+	0	5.92458	+	0
Other/unknown	AOC2	Allene oxide cyclase 2, chloroplastic	Q9LS02	AT3G25770	+	0	7.28573	+	0	1.11765		0.140689	8.14288	+	0
Other/unknown	APG3	Peptide chain release factor APG3, chloroplastic	Q8RX79	AT3G62910	+	0	3.21817	+	0.00498246	2.72236	+	0.0032	8.76104	+	0
Other/unknown	APXT	L-ascorbate peroxidase T, chloroplastic	A0A1P8APU0;Q42593	AT1G77490;AT2G18140;AT2G18150	+	0.0152857	0.981363		0.723122	1.13003		0.0566494	1.10897	+	0.0267976
Other/unknown	At1g24360	3-oxoacyl-[acyl-carrier-protein] reductase, chloroplastic	P33207	AT1G24360	+	0	11.0054	+	0.0113396	10.2657	+	0.00297674	112.979	+	0
Other/unknown	At1g33810	Zinc finger/BTB domain protein	Q8L9M8	AT1G33810	+	0	9.81246	+	0.0120744	3.18959	+	0.00287179	31.2977	+	0
Other/unknown	At1g52510	Alpha/beta-Hydrolases superfamily protein	Q8VZ57;F4ICZ4	AT1G52510	+	0	4.05226	+	0	1.55231	+	0	6.29035	+	0
Other/unknown	At1g54520	Myelin-associated oligodendrocyte basic protein	Q8RWI0	At1g54520	+	0	1.77746	+	0.0201385	1.61707		0.062219	2.87427	+	0
Other/unknown	At1g72640	NAD(P)-binding Rossmann-fold superfamily protein	A0A1P8AVW7;F4IDE8;Q6NMC1;A0A1P8AW09	AT1G72640	+	0	5.56431	+	0.0113934	2.07595	+	0.0182222	11.5512	+	0.000892562
Other/unknown	At1g73110	p-loop containing nucleoside triphosphate hydrolases superfamily protein	A0A1P8ATD8;Q9AST9	AT1G73110	+	0	4.66978	+	0.00258586	4.21555	+	0.00816766	19.6857	+	0.0009
Other/unknown	At1g78915	Tetratricopeptide repeat (TPR)-like superfamily protein	Q8GWV1;F4IBX4;F4IBX5	AT1G78915	+	0	1.40102	+	0.0332766	1.3698	+	0.0349091	1.91911	+	0.00287879
Other/unknown	At2g05310	Expressed protein	Q9SJ31	AT2G05310	+	0	0.679086	+	0.00253465	1.22279	+	0.0164278	0.830379	+	0.00421352
Other/unknown	At2g17972	Transmembrane protein	Q8S8K0	AT2G17972	+	0.00116456	1.28772		0.0587682	1.2894		0.0568593	1.66039	+	0.0148075
Other/unknown	At2g27290	FAM210B-like protein, putative (DUF1279)	Q9XIN6	AT2G27290	+	0.0051716	0.565278	+	0.0097	1.41306		0.149169	0.79877		0.0955262
Other/unknown	At2g27680	NAD(P)-linked oxidoreductase superfamily protein	Q9ZUX0	AT2G27680	+	0	4.16559	+	0.00263918	1.67948	+	0.00826667	6.99602	+	0
Other/unknown	At2g41040	Uncharacterized methyltransferase At2g41040, chloroplastic	Q0WPT7	AT2G41040	+	0	2.40125	+	0.0106471	2.2819	+	0.030084	5.4794	+	0.00495105
Other/unknown	At3g43540;T18D12_110	Initiation factor 4F subunit	F4IZ56;Q9M236	AT3G43540	+	0	1.74048	+	0.0119631	1.93842	+	0.00203175	3.37377	+	0
Other/unknown	At3g61870;F21F14.40	Plant/protein	F4IX01;Q9M277	AT3G61870	+	0	1.00963		0.899095	1.39021	+	0.0070184	1.40359	+	0.000888889
Other/unknown	At4g28025	Uncharacterized protein At4g28025	F4JKG2;Q9C5F3	AT4G28025	+	0.0170164	1.13233		0.206319	1.78883		0.22019	2.02555	+	0.010129
Other/unknown	At5g08680	ATP synthase subunit beta-2, mitochondrial;ATP synthase subunit beta-1, mitochondrial;ATP synthase subunit beta-3, mitochondrial	P83484;P83483;Q9C5A9	AT5G08670;AT5G08680;AT5G08690	+	0	1.70365		0.086	2.91895	+	0.00544444	4.97285	+	0
Other/unknown	At5g14910	Heavy metal transport/detoxification superfamily protein	Q93VK7	AT5G14910	+	0	2.91153	+	0	1.71093	+	0.00232727	4.98143	+	0
Other/unknown	At5g51010	Rubredoxin-like superfamily protein	Q9FI47	AT5G51010	+	0	0.222359	+	0	4.5807	+	0	1.01856		0.767596
Other/unknown	CAC3	Acetyl-coenzyme A carboxylase carboxyl transferase subunit alpha, chloroplastic	Q9LD43	AT2G38040	+	0	3.02113	+	0.00261224	2.41693	+	0.00345946	7.30184	+	0
Other/unknown	DiT1;DIT1	Dicarboxylate transporter 1, chloroplastic	B3H4S6;Q9LXV3	AT5G12860	+	0	1.475	+	0.0120185	3.3291	+	0.00254545	4.91043	+	0
Other/unknown	EMB3003	Dihydrolipoyllysine-residue acetyltransferase component 5 of pyruvate dehydrogenase complex, chloroplastic	Q9C8P0	AT1G34430	+	0.0264278	0.812609	+	0.00965174	1.29746		0.188625	1.05433		0.192615
Other/unknown	F13A11.2	Inner membrane localized protein	Q9C7S3	AT1G42960	+	0	2.8525	+	0.0303203	5.61748	+	0.0256406	16.0239	+	0.00643299
Other/unknown	F16M2_10	AT3g63160/F16M2_10	Q9M1X3	AT3G63160	+	0.0190518	0.841083		0.701241	1.35966		0.0961127	1.14359		0.0753465
Other/unknown	F1N21.10	Probable lactoylglutathione lyase, chloroplast	Q8W593	AT1G67280	+	0	1.98702	+	0	1.89852	+	0.00466116	3.77239	+	0
Other/unknown	F24J8.11	F24J8.11 protein	Q9LPK9	AT1G21500	+	0.00125	0.133542	+	0.0345544	0.688548		0.773117	0.0919499	+	0.0180247
Other/unknown	F26O13.150	Transmembrane protein	Q9SCZ8	AT3G51510		0.0998465	0.774147			1.32256			1.02386
Other/unknown	F4P12_170;At3g53470	2,3-bisphosphoglycerate-independent phosphoglycerate mutase	Q9LFH1;F4JAF4	AT3G53470	+	0	1.31466		0.0548896	1.39552	+	0.0195258	1.83465	+	0
Other/unknown	F6N7.27	Uncharacterized protein PAM68-like	Q9LTD9	AT5G52780	+	0.00939773	2.83554		0.127108	1.05873		0.298663	3.00206	+	0.0430636
Other/unknown	FAB2;S-ACP-DES1;S-ACP-DES5;SSI2	Acyl-[acyl-carrier-protein] desaturase;Acyl-[acyl-carrier-protein] desaturase 1, chloroplastic;Acyl-[acyl-carrier-protein] desaturase 5, chloroplastic;Acyl-[acyl-carrier-protein] desaturase 7, chloroplastic	F4IS32;O22832;Q9LF04;Q9M879	AT2G43710;AT3G02630	+	0	12.4306	+	0.00470922	3.20168	+	0.00319192	39.7987	+	0
Other/unknown	FBA1	Fructose-bisphosphate aldolase;Probable fructose-bisphosphate aldolase 1, chloroplastic	F4IGL5;F4IGL7;Q9SJU4	AT2G01140;AT2G21330	+	0	1.76269	+	0	2.87513	+	0	5.06797	+	0
Other/unknown	FBA2	Fructose-bisphosphate aldolase;Probable fructose-bisphosphate aldolase 2, chloroplastic	F4JUJ5;Q944G9	AT4G38970	+	0	1.9673	+	0	1.90949	+	0.00728662	3.75653	+	0
Other/unknown	GDCST	Aminomethyltransferase, mitochondrial	A0A2H1ZEA9;O65396	AT1G11860	+	0	13.0551	+	0.00535484	4.12301	+	0.00284444	53.8265	+	0
Other/unknown	GER3	Germin-like protein subfamily 3 member 3	P94072	AT5G20630	+	0	2.47909	+	0.00544828	2.40968	+	0.0181263	5.97382	+	0.00126829
Other/unknown	GLDP1	Glycine dehydrogenase (decarboxylating) 1, mitochondrial	Q94B78;B3H5Y8	AT4G33010	+	0	14.2362	+	0.00379487	3.09228	+	0.0047395	44.0224	+	0
Other/unknown	GLN2	Glutamine synthetase, chloroplastic/mitochondrial	Q43127	AT5G35630	+	0	1.0857		0.339977	2.36894	+	0.00485294	2.57197	+	0.000410714
Other/unknown	GLO1	(S)-2-hydroxy-acid oxidase GLO1	Q2V3V9;Q9LRR9;A8MS37;B3H4B8	AT3G14420;AT3G14420;AT4G18360	+	0	3.7519	+	0.00514729	3.52001	+	0.00257471	13.2067	+	0
Other/unknown	LOX2	Lipoxygenase 2, chloroplastic	P38418;A0A1I9LPH1	AT3G45140	+	0	6.90362	+	0	1.62163	+	0	11.1951	+	0
Other/unknown	LTA2	Dihydrolipoyllysine-residue acetyltransferase component 4 of pyruvate dehydrogenase complex, chloroplastic	Q9SQI8	AT3G25860	+	0	1.376		0.0600915	2.26213	+	0.00292593	3.11269	+	0
Other/unknown	LTA3	Dihydrolipoyllysine-residue acetyltransferase component 1 of pyruvate dehydrogenase complex, mitochondrial	F4J5T2;Q0WQF7	AT3G52200	+	0	3.06556	+	0	2.62943	+	0.0047	8.06067	+	0
Other/unknown	MBB18.5	Alpha/beta-Hydrolases superfamily protein	Q9FFW9;F4KBJ3	AT5G38520	+	0.00566764	1.2817		0.0587895	1.04366		0.206351	1.33765	+	0.0117468
Other/unknown	MJC20.18	Uncharacterized protein At5g42070	Q8RWR9	AT5G42070	+	0	1.42073	+	0.0404167	3.18939	+	0.0027234	4.53126	+	0
Other/unknown	MNC6.3;TL17	Thylakoid lumenal 17.4 kDa protein, chloroplastic;Tetratricopeptide repeat (TPR)-like superfamily protein	A0A1P8BAQ0;F4JX83;P81760	AT5G53490	+	0	0.4128	+	0.0203511	0.707978		0.189026	0.292253	+	0.0089769
Other/unknown	MQB2.4	Integral membrane HPP family protein	F4K7S5;Q8GZ51	AT5G62720	+	0.00154037	7.36026	+	0.00373109	1.55272		0.234286	11.4284	+	0.027003
Other/unknown	MRO11.7	GPI-anchored adhesin-like protein	A0A1P8BAU8;Q9FF91	AT5G23890	+	0	14.7285	+	0	2.7304	+	0.00228571	40.2146	+	0
Other/unknown	MTG13.11	Low-density receptor-like protein	A8MS48;Q8H0X5	AT5G16660	+	0	1.39689	+	0.0135758	2.15955	+	0.0307615	3.01665	+	0.00500353
Other/unknown	MVA3.2	Alpha/beta-Hydrolases superfamily protein	Q9FN84	AT5G17670	+	0.00204281	4.74689	+	0.0133447	1.45761		0.169	6.91911	+	0.0148536
Other/unknown	NAGK	Acetylglutamate kinase, chloroplastic	Q9SCL7	AT3G57560	+	0	2.65377	+	0	1.64051	+	0.00496241	4.35354	+	0
Other/unknown	OEP161	Outer envelope pore protein 16-1, chloroplastic	Q9ZV24	AT2G28900	+	0	0.83816		0.236104	2.0119	+	0.0026988	1.68629	+	0
Other/unknown	PLGG1	Plastidal glycolate/glycerate translocator 1, chloroplastic	Q9FVQ4	AT1G32080	+	0	3.67492	+	0	3.10158	+	0.00302703	11.3981	+	0
Other/unknown	PLR1	Pyridoxal reductase, chloroplastic	Q56Y42	AT5G53580	+	0	3.01944	+	0.0112	0.962848		0.758859	2.90726	+	0.00320599
Other/unknown	PMDH2	Malate dehydrogenase;Malate dehydrogenase, glyoxysomal	F4KDZ4;Q9ZP05;A0A1P8BBQ0;A8MRP1;B3H560	AT5G09660	+	0	5.14888	+	0.00461789	6.85305	+	0	35.2855	+	0
Other/unknown	PTAC5	Protein disulfide isomerase pTAC5, chloroplastic	A0A1P8B4I3;A1A6M1	AT4G13670	+	0.000304636	1.04039		0.17393	2.51672	+	0.0358367	2.61839	+	0.00758667
Other/unknown	RPI3	Probable ribose-5-phosphate isomerase 3, chloroplastic	Q9S726	AT3G04790	+	0	2.08553	+	0.0181946	2.43892	+	0.0166957	5.08642	+	0.000401747
Other/unknown	STR10	Rhodanese-like domain-containing protein 10	Q9SR92	AT3G08920	+	0.000307692	1.13878	+	0.0128634	0.822731	+	0.005	0.936912		0.114284
Other/unknown	STR11	Rhodanese-like domain-containing protein 11, chloroplastic	Q0WWT7	At4g24750	+	0	1.12617		0.102757	1.19878	+	0.020839	1.35003	+	0.001248
Other/unknown	STR14	Rhodanese-like domain-containing protein 14, chloroplastic	Q94A65	AT4G27700	+	0	1.39602	+	0.0121256	1.11295		0.0517453	1.5537	+	0.000412556
Other/unknown	STR4A	Rhodanese-like domain-containing protein 4A, chloroplastic	Q56XR7	AT3G25480	+	0.000364821	1.63116	+	0	1.24553		0.363335	2.03166	+	0.00949351
Other/unknown	STR9	Rhodanese-like domain-containing protein 9, chloroplastic	O48529	AT2G42220	+	0	0.689015	+	0.00338462	0.957729		0.604983	0.659889	+	0
Other/unknown	T10O22.3	Microbial collagenase	Q9LM40	AT1G18060	+	0	2.37488	+	0.00484672	1.99657	+	0.00492537	4.74161	+	0
Other/unknown	T4M8.15	Uncharacterized protein At2g03420/T4M8.15	Q9ZQ78	AT2G03420	+	0	1.48673	+	0.00314286	0.856723	+	0.0257593	1.27372	+	0.0205244
Other/unknown	T6G15.50	Transmembrane protein	Q9T0H1	AT4G13500	+	0.0103955	0.84013	+	0.026556	1.30398		0.0672	1.09552		0.714089
Other/unknown	TIC214	Protein TIC 214	P56785	ATCG01130	+	0.000527331	0.105636	+	0.0266522	1.71344	+	0.0497143	0.181001	+	0.0190675
Other/unknown	TIC55	Protein TIC 55, chloroplastic	Q9SK50	AT2G24820	+	0	1.99853	+	0.012347	2.99724	+	0	5.99008	+	0
Other/unknown	TL15A	Thylakoid lumenal 15 kDa protein 1, chloroplastic	O22160	AT2G44920	+	0.00543529	1.86227	+	0.00501176	0.846394		0.875877	1.57622	+	0.0283422
Other/unknown	TL17.9	Thylakoid lumenal 17.9 kDa protein, chloroplastic	Q9SW33	AT4G24930	+	0	1.88197	+	0.00825397	1.10276		0.617433	2.07537	+	0.00127869
Other/unknown	TL19	Thylakoid lumenal 19 kDa protein, chloroplastic	P82658	At3g63540		0.0971282	1.16811			0.893472			1.04368
Other/unknown	TL20.3	Thylakoid lumenal protein TL20.3, chloroplastic	A0A178W1Q3;B6EUA5;Q8H1Q1	AT1G12250	+	0.000923077	1.47022	+	0.0147668	1.15255		0.811584	1.6945	+	0
Other/unknown	TPT	Triose phosphate/phosphate translocator TPT, chloroplastic	A0A219HYB6;A0A219HZH3;A0A219I0W9;Q9ZSR7	AT5G46110	+	0	0.76808		0.0513627	2.59781	+	0.00261224	1.99533	+	0
Other/unknown	YCF37	Homolog of Synechocystis YCF37	O64835	AT2G23670	+	0	0.960474		0.571858	1.4171	+	0.00260465	1.36109	+	0
Pigment synthesis	CAO	Chlorophyllide a oxygenase, chloroplastic	Q9MBA1	AT1G44446	+	0	1.29771	+	0.00332075	1.26297		0.997367	1.63897		0.99595
Pigment synthesis	CHLD	Magnesium-chelatase subunit ChlD, chloroplastic	Q9SJE1	AT1G08520	+	0	8.22108	+	0	3.36968	+	0	27.7024	+	0
Pigment synthesis	CHLG	Chlorophyll synthase, chloroplastic	Q38833	AT3G51820	+	0.0278613	1.33951		0.156617	1.15752		0.509432	1.55051	+	0.0377674
Pigment synthesis	CHLH	Magnesium-chelatase subunit ChlH, chloroplastic	A8MR05;Q9FNB0	AT5G13630	+	0	3.75179	+	0	2.12495	+	0.00444094	7.97239	+	0
Pigment synthesis	CHLI1;CHLI2	Magnesium-chelatase subunit ChlI-1, chloroplastic;Magnesium-chelatase subunit ChlI-2, chloroplastic	P16127;Q5XF33	AT4G18480	+	0	3.56751	+	0	2.00513	+	0.0025098	7.15331	+	0
Pigment synthesis	CHLM	Magnesium protoporphyrin IX methyltransferase, chloroplastic	A0A1P8B4G1;Q9SW18	AT4G25080	+	0	0.683683	+	0.00341748	0.936695		0.967797	0.640403	+	0.000418182
Pigment synthesis	CHLP	Geranylgeranyl diphosphate reductase, chloroplastic	Q9CA67	AT1G74470	+	0	2.01621	+	0	1.40345	+	0	2.82965	+	0
Pigment synthesis	CRD1	Magnesium-protoporphyrin IX monomethyl ester [oxidative] cyclase, chloroplastic	F4J0U9;Q9M591	AT3G56940	+	0	1.86344	+	0	1.34863	+	0.00213333	2.5131	+	0
Pigment synthesis	CYP97B3	Cytochrome P450 97B3, chloroplastic	O23365	AT4G15110	+	0	2.42079	+	0	1.2867	+	0.00719497	3.11484	+	0
Pigment synthesis	CYP97C1	Carotene epsilon-monooxygenase, chloroplastic	Q6TBX7	At3g53130	+	0	3.26578	+	0	1.22947		0.0507634	4.01518	+	0
Pigment synthesis	DVR	Divinyl chlorophyllide a 8-vinyl-reductase, chloroplastic	Q1H537	AT5G18660	+	0	1.6552	+	0.00325926	1.54317	+	0.004	2.55425	+	0
Pigment synthesis	FC2	Ferrochelatase;Ferrochelatase-2, chloroplastic	F4IMT3;O04921	AT2G30390	+	0	2.39619	+	0.00821053	0.748575		0.118589	1.79373	+	0
Pigment synthesis	GUN4	Tetrapyrrole-binding protein, chloroplastic	Q9LX31	AT3G59400	+	0	3.09325	+	0.00469421	1.66306	+	0.00481752	5.14428	+	0
Pigment synthesis	HCAR	7-hydroxymethyl chlorophyll a reductase, chloroplastic	Q8GS60	AT1G04620	+	0.0073467	0.578672		0.0704051	0.905592		0.592034	0.524041	+	0.00667119
Pigment synthesis	LUT5	Protein LUTEIN DEFICIENT 5, chloroplastic	Q93VK5	AT1G31800	+	0	3.5647		0.0638827	2.24293	+	0.0204335	7.9954	+	0.00358974
Pigment synthesis	PAO	Pheophorbide a oxygenase, chloroplastic	Q9FYC2	AT3G44880	+	0.000302632	1.45813	+	0.0137925	1.07466		0.0908286	1.567	+	0.000896266
Pigment synthesis	PDS	15-cis-phytoene desaturase, chloroplastic/chromoplastic	Q07356	AT4G14210	+	0.021773	0.863662		0.994	1.26608		0.144843	1.09346	+	0.00691275
Pigment synthesis	PORB	Protochlorophyllide reductase B, chloroplastic	P21218	AT4G27440;AT5G54190	+	0	1.87763	+	0.0027234	0.590649	+	0.0047482	1.10902	+	0.0162601
Pigment synthesis	PORC	Protochlorophyllide reductase C, chloroplastic	F4I2F8;O48741	AT1G03630	+	0	1.49601	+	0.0168504	1.09198		0.852269	1.63362	+	0
Pigment synthesis	PPOX1	Protoporphyrinogen oxidase 1, chloroplastic	P55826	AT4G01690	+	0	1.61079	+	0	1.27758	+	0.0166054	2.05792	+	0
Pigment synthesis	YCF54	EMBRYO DEFECTIVE 3143	Q9LVM3	AT5G58250	+	0	2.64594	+	0	1.3773	+	0.0194256	3.64424	+	0
Plastoglobule	ABC1K3	Uncharacterized aarF domain-containing protein kinase At1g79600, chloroplastic	Q9MA15	AT1G79600	+	0	1.61009	+	0.0178437	2.70403	+	0.00228571	4.35371	+	0
Plastoglobule	At1g06690	Uncharacterized oxidoreductase At1g06690, chloroplastic	Q94A68	AT1G06690	+	0	6.14132	+	0	2.07603	+	0.00468085	12.7495	+	0
Plastoglobule	At1g32220	Uncharacterized protein At1g32220, chloroplastic	Q9FVR6	AT1G32220	+	0	1.19285		0.0753462	2.62065	+	0.00251685	3.12604	+	0
Plastoglobule	At1g54570	Acyltransferase-like protein At1g54570, chloroplastic	Q9ZVN2	AT1G54570	+	0	1.87135	+	0.0146185	4.06081	+	0.00303846	7.59921	+	0
Plastoglobule	At1g71810	Uncharacterized aarF domain-containing protein kinase At1g71810, chloroplastic	Q94BU1	AT1G71810	+	0	2.78579	+	0.00275269	1.88013	+	0	5.23764	+	0
Plastoglobule	At2g34460	Uncharacterized protein At2g34460, chloroplastic	Q8H124	AT2G34460	+	0	1.45124	+	0	1.50385	+	0.00224561	2.18244	+	0
Plastoglobule	At4g13200	Uncharacterized protein At4g13200, chloroplastic	Q8LDV3	AT4G13200	+	0	0.890051		0.0585967	2.35925	+	0.00237037	2.09985	+	0
Plastoglobule	At5g05200	Uncharacterized aarF domain-containing protein kinase At5g05200, chloroplastic	Q9ASX5	AT5G05200	+	0	1.21379		0.706128	12.0383	+	0.00177778	14.612	+	0
Plastoglobule	CCD4	Probable carotenoid cleavage dioxygenase 4, chloroplastic	O49675	AT4G19170	+	0.0115084	0.871074		0.618329	1.49069		0.0533582	1.2985	+	0.0306118
Plastoglobule	CSP41B	Chloroplast stem-loop binding protein of 41 kDa b, chloroplastic	A0A1P8ATL2;Q9SA52	AT1G09340	+	0	1.44174	+	0.0132807	3.54164	+	0	5.10613	+	0
Plastoglobule	CYP74A	Allene oxide synthase, chloroplastic	Q96242	AT5G42650	+	0	1.08687		0.204349	2.04171	+	0	2.21907	+	0
Plastoglobule	PAP1	Probable plastid-lipid-associated protein 1, chloroplastic	O81439	AT4G04020	+	0	1.06735		0.0845392	5.17832	+	0	5.52709	+	0
Plastoglobule	PAP10	Probable plastid-lipid-associated protein 10, chloroplastic	Q8W4F1	AT2G46910	+	0	2.16921	+	0	3.05624	+	0.00300952	6.62963	+	0
Plastoglobule	PAP11	Probable plastid-lipid-associated protein 11	O81304	AT4G00030	+	0	2.49779	+	0.038899	1.0499		0.318352	2.62244	+	0
Plastoglobule	PAP12	Probable plastid-lipid-associated protein 12, chloroplastic	Q8LAP6	AT1G51110	+	0	1.2052	+	0	1.48031	+	0.00304762	1.78407	+	0
Plastoglobule	PAP13	Probable plastid-lipid-associated protein 13, chloroplastic	A8MRU9;F4IM05;Q8S9M1	AT2G42130	+	0.00030363	0.252934	+	0.0135172	3.53883	+	0.0235598	0.89509		0.612
Plastoglobule	PAP2	Probable plastid-lipid-associated protein 2, chloroplastic	O49629	AT4G22240	+	0	1.84034	+	0	4.6181	+	0.002	8.49889	+	0
Plastoglobule	PAP3	Probable plastid-lipid-associated protein 3, chloroplastic	O82291	AT2G35490	+	0	1.49575	+	0.0100887	2.40131	+	0.00216949	3.59176	+	0
Plastoglobule	PAP4	Probable plastid-lipid-associated protein 4, chloroplastic	Q9LU85	AT3G26070	+	0	0.805993		0.385176	1.81806	+	0.00290909	1.46535	+	0
Plastoglobule	PAP5	Probable plastid-lipid-associated protein 5, chloroplastic	A0A1I9LP70;Q6DBN2	AT3G26080	+	0	1.37504		0.406504	1.51869		0.168446	2.08826	+	0
Plastoglobule	PAP6	Probable plastid-lipid-associated protein 6, chloroplastic	A0A1I9LQU3;A0A1I9LQU5;Q9LW57	AT3G23400	+	0	1.43507	+	0	1.2337	+	0.0155801	1.77044	+	0
Plastoglobule	PAP8	Probable plastid-lipid-associated protein 8, chloroplastic	F4K2P2;Q941D3	AT5G19940	+	0	1.03573		0.404967	1.24746	+	0.00536986	1.29203	+	0
Plastoglobule	PAP9	Probable plastid-lipid-associated protein 9, chloroplastic	Q9M2P7	AT3G58010	+	0.00104459	0.622802	+	0.013679	0.885723		0.235016	0.55163	+	0.00165354
Plastoglobule	PLAT1	PLAT domain-containing protein 1	O65660	AT4G39730	+	0	2.26972	+	0.0073369	3.13651	+	0	7.11901	+	0
Plastoglobule	PSY	PHYTOENE SYNTHASE	F4KGX7;P37271	AT5G17230	+	0.00125392	6.08998	+	0.0175373	0.486842		0.0976421	2.96486	+	0
Plastoglobule	T22K18.4	Heme-binding-like protein At3g10130, chloroplastic	Q9SR77	AT3G10130	+	0	2.51072	+	0.00322936	1.53259	+	0.0221731	3.84791	+	0
Plastoglobule	VTE1	Tocopherol cyclase, chloroplastic	Q94FY7	AT4G32770	+	0	1.72693	+	0.00547977	2.12277	+	0.00235789	3.66588	+	0
Protease	ARASP2	Probable membrane metalloprotease ARASP2, chloroplastic	O23053	AT1G05140	+	0	2.26792	+	0.00507143	0.497151	+	0.00686093	1.1275		0.394266
Protease	At2g21960	Expressed protein	Q9SJ03	AT2G21960	+	0	1.39175	+	0.00465574	0.943969		0.573499	1.31377	+	0.00360294
Protease	CLPP4	ATP-dependent Clp protease proteolytic subunit 4, chloroplastic	Q94B60	AT5G45390	+	0	3.32561	+	0.0132881	2.76038	+	0.0312035	9.17994	+	0.00364312
Protease	EGY2	Probable zinc metalloprotease EGY2, chloroplastic	F4K0T6;F4K0T7;Q9FFK3	AT5G05740	+	0.0019195	1.62317	+	0.0433265	0.95602		0.751228	1.55178	+	0
Protease	SPPA	Serine protease SPPA, chloroplastic	A0A1P8AUG2;Q9C9C0	AT1G73990	+	0.00203659	1.17939		0.849891	1.48641	+	0.039056	1.75305	+	0.0139748
Protein folding	At3g12345	FKBP-type peptidyl-prolyl cis-trans isomerase	Q9LHH3	AT3G12345	+	0.0014081	1.44638		0.0796294	1.55211		0.0503077	2.24495	+	0.00761204
Protein folding	CLPB3	Chaperone protein ClpB3, chloroplastic	Q9LF37	AT5G15450	+	0	4.82998	+	0.00467606	7.95752	+	0.00447619	38.4347	+	0
Protein folding	CLPC1;HSP93-III;CLPC2	Chaperone protein ClpC1, chloroplastic;Chaperone protein ClpC2, chloroplastic	Q9FI56;F4JF64;Q9SXJ7	AT3G48870;AT5G50920;AT5G51070	+	0	3.21661	+	0	2.47031	+	0.00182857	7.94604	+	0
Protein folding	CLPP5	ATP-dependent Clp protease proteolytic subunit 5, chloroplastic	Q9S834	AT1G02560	+	0	3.08412	+	0.00579592	2.57806	+	0.00672727	7.95105	+	0
Protein folding	CPN21	20 kDa chaperonin, chloroplastic	O65282	AT5G20720	+	0	3.8526	+	0	2.5998	+	0.0040367	10.016	+	0
Protein folding	CPN60A1	Chaperonin 60 subunit alpha 1, chloroplastic	P21238	AT2G28000	+	0	2.20885	+	0.00741622	5.13036	+	0.00283544	11.3322	+	0
Protein folding	CYP26-2	Peptidyl-prolyl cis-trans isomerase CYP26-2, chloroplastic	A0A1P8APN5;F4HTT6	At1g74070	+	0	1.91261	+	0	1.66025	+	0.0161758	3.17542	+	0
Protein folding	CYP28	Peptidyl-prolyl cis-trans isomerase CYP28, chloroplastic	A0A1P8B9P2;O65220	At5g35100	+	0	2.4221	+	0	1.73839	+	0.0196583	4.21054	+	0.00125806
Protein folding	CYP37	Peptidyl-prolyl cis-trans isomerase CYP37, chloroplastic	A0A1I9LQ22;A0A1I9LQ23;P82869	AT3G15520	+	0	1.51575	+	0.00542675	1.38189	+	0.00230928	2.0946	+	0
Protein folding	DJA5	AT4g39960/T5J17_130	Q940V1	AT4G39960	+	0	3.57124	+	0.00481159	1.52365	+	0.0304681	5.44133	+	0.00166667
Protein folding	DJA7	Molecular chaperone Hsp40/DnaJ family protein	A0A1P8ART2;Q0WN54	AT1G80030		0.0843907	0.917518			1.58149			1.45105
Protein folding	FKBP16-3	Peptidyl-prolyl cis-trans isomerase FKBP16-3, chloroplastic	A0A1P8B252;O22870	AT2G43560		0.578853	1.20948			1.20806			1.46113
Protein folding	FKBP16-4	Peptidyl-prolyl cis-trans isomerase FKBP16-4, chloroplastic	Q9SR70	AT3G10060	+	0	1.76733	+	0.00522835	0.989031		0.30435	1.74794	+	0.000927039
Protein folding	FKBP17-2	Peptidyl-prolyl cis-trans isomerase FKBP17-2, chloroplastic	Q9LDY5	AT1G18170	+	0	0.588587	+	0.0110918	1.77901	+	0	1.0471		0.980626
Protein folding	HSP70-3	Heat shock 70 kDa protein 3	O65719	AT1G16030;AT3G09440	+	0	3.31954	+	0	3.29996	+	0	10.9544	+	0
Protein folding	HSP70-6	Heat shock 70 kDa protein 6, chloroplastic	Q9STW6	AT4G24280	+	0	2.25364	+	0	2.86578	+	0.00458537	6.45844	+	0
Protein folding	TIG	Trigger factor-like protein TIG, Chloroplastic	Q8S9L5	AT5G55220	+	0	2.77028	+	0.00560526	2.78214	+	0.0351605	7.70731	+	0.00664865
Protein translocation	SCY1	Preprotein translocase subunit SCY1, chloroplastic	Q38885	AT2G18710	+	0.00116088	0.482534	+	0.0148845	2.31379	+	0.0151333	1.11648		0.300289
Protein translocation	SECA1	Protein translocase subunit SecA;Protein translocase subunit SECA1, chloroplastic	A0A1P8B485;F4JG57;Q9SYI0	AT4G01800	+	0	2.34599	+	0.00737634	1.92812	+	0.00180282	4.52335	+	0
Protein translocation	TATB	Sec-independent protein translocase protein TATB, chloroplastic	Q9XH75	AT5G52440		0.0523874	0.937341			1.0102			0.9469
Protein translocation	TATC	Sec-independent protein translocase protein TATC, chloroplastic	Q9SJV5	AT2G01110	+	0	1.52904	+	0.0140735	1.56827	+	0.00515625	2.39795	+	0
PSI	PSAA	Photosystem I P700 chlorophyll a apoprotein A1	P56766	ATCG00350	+	0	0.711322	+	0.00525926	0.996612		0.591775	0.708912	+	0
PSI	PSAB	Photosystem I P700 chlorophyll a apoprotein A2	P56767	ATCG00340	+	0	0.624161	+	0.00386087	0.83981	+	0.00316	0.524177	+	0
PSI	PSAC	Photosystem I iron-sulfur center	P62090	ATCG01060	+	0	0.730647	+	0.0051875	1.1263	+	0.0306609	0.822924	+	0.0111897
PSI	PSAD	Photosystem I reaction center subunit II-1, chloroplastic;Photosystem I reaction center subunit II-2, chloroplastic	Q9S7H1;Q9SA56	AT1G03130;AT4G02770	+	0	0.980748		0.938653	0.841099	+	0.0122273	0.824905	+	0
PSI	PSAE1	Photosystem I reaction center subunit IV A, chloroplastic	Q9S831	AT4G28750	+	0	0.558762	+	0.00376271	0.738567	+	0.00294737	0.412683	+	0
PSI	PSAE2	Photosystem I reaction center subunit IV B, chloroplastic	Q9S714	AT2G20260	+	0	0.711378	+	0.0111456	0.999852		0.969303	0.711273	+	0.00125301
PSI	PSAF	Photosystem I reaction center subunit III, chloroplastic	Q9SHE8	AT1G31330		0.253764	1.00145			0.976035			0.97745
PSI	PSAG	Photosystem I reaction center subunit V, chloroplastic	Q9S7N7	AT1G55670	+	0	0.83151	+	0.00704972	0.968255		0.784137	0.805113	+	0.00164706
PSI	PSAH	Photosystem I reaction center subunit VI-1, chloroplastic;Photosystem I reaction center subunit VI-2, chloroplastic	Q9SUI6;Q9SUI7	AT1G52230;AT3G16140		0.180121	0.972058			1.04899			1.01968
PSI	PSAK	Photosystem I reaction center subunit psaK, chloroplastic	Q9SUI5	AT1G30380	+	0	0.454162	+	0.00389474	1.03423		0.749968	0.469706	+	0
PSI	PSAL	Photosystem I reaction center subunit XI, chloroplastic	A0A1P8B6D0;Q9SUI4	AT4G12800	+	0	0.682788	+	0	0.865223	+	0.0145251	0.590764	+	0
PSI	PSAN	Photosystem I reaction center subunit N, chloroplastic	P49107	AT5G64040	+	0	0.581491	+	0	0.893416	+	0.0250467	0.519513	+	0
PSI	PSAO	Photosystem I subunit O	Q949Q5	AT1G08380	+	0.0103662	2.00771	+	0.037035	0.669174		0.137796	1.34351		0.185503
PSII	PSB33	Rieske (2Fe-2S) domain-containing protein	Q9C9I7	AT1G71500	+	0	1.18378	+	0.0402768	1.11287		0.193174	1.31739	+	0
PSII	PSBA (D1)	Photosystem II protein D1	P83755	ATCG00020	+	0.0280957	1.1585	+	0.00529193	1.21335		0.676458	1.40567		0.0883102
PSII	PSBB (CP47)	Photosystem II CP47 reaction center protein	P56777	ATCG00680	+	0	1.51951	+	0	1.03939		0.956832	1.57936	+	0
PSII	PSBC (CP43)	Photosystem II CP43 reaction center protein	P56778	ATCG00280	+	0	0.798863	+	0	0.96638		0.795842	0.772005	+	0.00127347
PSII	PSBD (D2)	Photosystem II D2 protein	P56761	ATCG00270	+	0.030313	0.908881		0.0791238	1.05712		0.306867	0.960796		0.249705
PSII	PSBE	Cytochrome b559 subunit alpha	P56779	ATCG00580		0.112641	1.05378			0.911336			0.960348
PSII	PSBF	Cytochrome b559 subunit beta	P62095	ATCG00570	+	0	1.47113	+	0.00519512	0.768782	+	0.00382609	1.13098		0.717021
PSII	PSBH	Photosystem II reaction center protein H	P56780	ATCG00710	+	0.00213333	0.814491	+	0.02544	1.03425		0.804094	0.842389	+	0.000903766
PSII	PSBO1	Oxygen-evolving enhancer protein 1-1, chloroplastic	P23321	AT5G66570	+	0.00589535	0.933478	+	0.0101386	0.98989		0.996952	0.92404	+	0.0238675
PSII	PSBO2	Oxygen-evolving enhancer protein 1-2, chloroplastic	Q9S841	AT3G50820	+	0.000306667	0.891956		0.0557874	1.24627	+	0.00677124	1.11162	+	0.00946278
PSII	PSBP1	Oxygen-evolving enhancer protein 2-1, chloroplastic	Q42029	AT1G06680	+	0.0127756	0.89531	+	0.0234796	0.917537		0.617478	0.82148	+	0.0319883
PSII	PSBQ1	Oxygen-evolving enhancer protein 3-1, chloroplastic	Q9XFT3	AT4G21280	+	0	0.765303	+	0.0124978	1.19114	+	0.017	0.911583	+	0.0477925
PSII	PSBQ2	Oxygen-evolving enhancer protein 3-2, chloroplastic	Q41932	AT4G05180	+	0	0.493048	+	0	0.614371	+	0.00193939	0.302915	+	0
PSII	PSBR	Photosystem II 10 kDa polypeptide, chloroplastic	P27202	AT1G79040		0.126238	1.02741			1.01878			1.0467
PSII	PSBT	Photosystem II 5 kDa protein, chloroplastic	A0A1I9LS90;Q39195	AT3G21055	+	0	0.634844	+	0.0131765	0.73664	+	0.0193265	0.467651	+	0.00288973
PSII repair	ALB3	Inner membrane protein ALBINO3, chloroplastic	F4IJM1;Q8LBP4	AT2G28800	+	0.00125786	0.484223	+	0.0304286	0.824476		0.173059	0.399231	+	0.00900662
PSII repair	CYP38	Peptidyl-prolyl cis-trans isomerase CYP38, chloroplastic	Q9SSA5	AT3G01480	+	0	0.953565		0.159172	0.636169	+	0.0052973	0.606628	+	0
PSII repair	DEGP1	Protease Do-like 1, chloroplastic	O22609	AT3G27925	+	0	2.20125	+	0	1.05865		0.351859	2.33035	+	0
PSII repair	FKBP20-2	Peptidyl-prolyl cis-trans isomerase FKBP20-2, chloroplastic	A0A1I9LRJ6;Q0WRJ7	AT3G60370	+	0.0262949	1.69252		0.0538926	0.687851		0.616077	1.1642		0.118902
PSII repair	FTSH1	ATP-dependent zinc metalloprotease FTSH 1, chloroplastic	Q39102	AT1G50250	+	0.0380105	0.654508		0.0589835	1.37889		0.926745	0.902493		0.0941547
PSII repair	FTSH2	ATP-dependent zinc metalloprotease FTSH 2, chloroplastic	A0A1P8AXC1;O80860	AT2G30950	+	0	1.77445	+	0	1.16322	+	0.0288108	2.06407	+	0
PSII repair	FTSH5	ATP-dependent zinc metalloprotease FTSH 5, chloroplastic	Q9FH02	AT5G42270	+	0	1.50518	+	0.00382759	1.15633	+	0.0180314	1.7405	+	0
PSII repair	FTSH8	ATP-dependent zinc metalloprotease FTSH 8, chloroplastic	Q8W585	AT1G06430	+	0	0.676431	+	0	1.48921	+	0.00238298	1.00735		0.951301
PSII repair	FTSY	Cell division protein FtsY homolog, chloroplastic	O80842	AT2G45770	+	0	3.64771	+	0.0132321	3.86175	+	0.00706173	14.0865	+	0.000923077
PSII repair	HHL1	Protein HHL1, chloroplastic	Q8LDL0	At1g67700	+	0	1.82869	+	0.0202162	1.90182	+	0.0197576	3.47784	+	0
PSII repair	HSP70-7	Heat shock 70 kDa protein 7, chloroplastic	Q9LTX9	AT5G49910	+	0	2.68688	+	0	2.32294	+	0.00309804	6.24144	+	0
PSII repair	LPA1	Protein LOW PSII ACCUMULATION 1, chloroplastic	Q9SRY4	AT1G02910	+	0	1.79005	+	0.00473333	1.02695		0.32869	1.83828	+	0
PSII repair	LQY1	Protein disulfide-isomerase LQY1, chloroplastic	Q8GSJ6	AT1G75690	+	0	0.656322	+	0	1.36836	+	0.0211594	0.898086		0.861887
PSII repair	MET1	Protein MET1, chloroplastic	Q94BS2	AT1G55480	+	0	2.49724	+	0.00266667	1.7285	+	0.00934911	4.31647	+	0.000422018
PSII repair	MPH1	Protein MAINTENANCE OF PSII UNDER HIGH LIGHT 1	Q9FL44	AT5G07020	+	0	1.46719	+	0.01385	1.22843	+	0.0305281	1.80235	+	0.00292308
PSII repair	PPL1	PsbP-like protein 1, chloroplastic	P82538	AT3G55330	+	0	0.672042	+	0.00571812	1.08644		0.611075	0.730133	+	0.00955556
PSII repair	PSB27-1	Photosystem II repair protein PSB27-H1, chloroplastic	Q9LR64	AT1G03600	+	0	0.583921	+	0.00564238	1.16415	+	0.00243478	0.679771	+	0.00164062
PSII repair	TL18.3	UPF0603 protein At1g54780, chloroplastic	Q9ZVL6	AT1G54780	+	0	0.830659	+	0.0122909	1.1345	+	0.00385965	0.942383	+	0.030522
PSII repair	VIPP1	Membrane-associated protein VIPP1, chloroplastic	A0A178W0D3;O80796	AT1G65260	+	0.00264264	1.33131	+	0.0486689	1.21659		0.104567	1.61966	+	0.0114777
Redox regulation	At1g14345	NAD(P)-linked oxidoreductase superfamily protein	Q949S6	AT1G14345	+	0	1.33444	+	0	1.18182		0.205	1.57706	+	0.00534722
Redox regulation	At1g50450	Saccharopine dehydrogenase	Q94BZ0	AT1G50450	+	0.000529032	1.30508	+	0.00513253	1.96303		0.0617436	2.5619	+	0.0117841
Redox regulation	At3g02730	Thioredoxin F1, chloroplastic	Q9XFH8	AT3G02730	+	0	1.6433	+	0.0190233	1.93889	+	0.00206452	3.18617	+	0
Redox regulation	ATHM2	Thioredoxin M2, chloroplastic	F4JG94;Q9SEU8	AT4G03520	+	0	1.69135	+	0.0112864	1.15607		0.0730935	1.95533	+	0.00496842
Redox regulation	BAS1	2-Cys peroxiredoxin BAS1, chloroplastic	Q96291	AT3G11630	+	0	3.66099	+	0.0112336	6.33345	+	0	23.1867	+	0
Redox regulation	CITRX	Thioredoxin-like protein CITRX, chloroplastic	Q9M7X9	AT3G06730	+	0	2.42576	+	0	2.00792	+	0.0350164	4.87073	+	0.00286792
Redox regulation	ENH1	Rubredoxin family protein	A8MSF2;Q9FFJ2	AT5G17170	+	0.00669364	0.924256		0.111695	1.35267		0.0509354	1.25021		0.0694051
Redox regulation	F20D21.31	Rubredoxin-like superfamily protein	Q9SLI4	AT1G54500	+	0.0130718	1.21014		0.127492	1.07094		0.337215	1.29599	+	0.0124416
Redox regulation	MCK7.20	Malate dehydrogenase	Q8H1E2;F4KEX3	AT5G58330	+	0	2.91789	+	0	1.92574	+	0.0028	5.61908	+	0
Redox regulation	MDH	Malate dehydrogenase, chloroplastic	Q9SN86	AT3G47520	+	0	4.16399	+	0	2.37131	+	0.00175342	9.87411	+	0
Redox regulation	MED24.18	Thioredoxin family protein	Q940I2	AT5G03880	+	0	0.896558		0.132802	1.38372	+	0.00681579	1.24058	+	0
Redox regulation	PRXQ	Peroxiredoxin Q, chloroplastic	A0A1I9LR27;F4JBC9;Q9LU86	AT3G26060	+	0	1.74376	+	0	2.68083	+	0.00392857	4.67471	+	0
Redox regulation	TRXM1	Thioredoxin M1, chloroplastic	O48737	AT1G03680	+	0	0.773886	+	0.0141311	1.78889	+	0.0121582	1.3844	+	0.0115144
Redox regulation	TRXM4	Thioredoxin M4, chloroplastic	Q9SEU6	AT3G15360	+	0.0361055	1.37797	+	0.0109333	1.50967		0.681615	2.08029		0.106542
Ribosome	PSRP2	30S ribosomal protein 2, chloroplastic	Q8VYM4	AT3G52150	+	0	1.92688	+	0.00504142	1.88289	+	0.00697561	3.6281	+	0.000915254
Ribosome	PSRP5	50S ribosomal protein 5, chloroplastic	Q9LER7	AT3G56910	+	0	1.32347	+	0.0241471	1.38367	+	0.014	1.83125	+	0
Ribosome	RPL1	50S ribosomal protein L1, chloroplastic;Ribosomal protein	Q9LY66;F4J296	AT3G63490	+	0	1.57668	+	0.00499248	1.9933	+	0	3.1428	+	0
Ribosome	RPL10	50S ribosomal protein L10, chloroplastic	Q9FY50	AT5G13510	+	0	2.03483	+	0.0051018	1.99708	+	0.00278261	4.06372	+	0
Ribosome	RPL11	50S ribosomal protein L11, chloroplastic	Q9MAP3	AT1G32990	+	0	2.06315	+	0.008125	2.25578	+	0.00295327	4.65401	+	0
Ribosome	RPL12A;RPL12C	50S ribosomal protein L12-1, chloroplastic;50S ribosomal protein L12-3, chloroplastic	P36212;P36210	AT3G27830	+	0	1.98539	+	0.00575676	2.19074	+	0.00276543	4.34947	+	0
Ribosome	RPL14	50S ribosomal protein L14, chloroplastic	P56792	ATCG00780	+	0	1.72484	+	0.00474286	1.80909	+	0.00196923	3.1204	+	0
Ribosome	RPL15	50S ribosomal protein L15, chloroplastic	P25873	AT3G25920	+	0	2.0854	+	0.0080829	1.63178	+	0.00290909	3.40291	+	0
Ribosome	RPL16	50S ribosomal protein L16, chloroplastic	P56793	ATCG00790	+	0	2.46887	+	0	1.45508	+	0.0307296	3.59241	+	0.000408889
Ribosome	RPL17	50S ribosomal protein L17, chloroplastic	Q9M385	AT3G54210	+	0	1.74882	+	0	2.10788	+	0.0024086	3.6863	+	0
Ribosome	RPL18	50S ribosomal protein L18, chloroplastic	Q9SX68	AT1G48350	+	0	1.56391	+	0	1.70159	+	0.0167869	2.66113	+	0.0004
Ribosome	RPL21	50S ribosomal protein L21, chloroplastic	P51412	AT1G35680	+	0	2.94007	+	0.00816754	1.74228	+	0.00482051	5.12243	+	0
Ribosome	RPL23-A	50S ribosomal protein L23, chloroplastic	P61845	ATCG00840	+	0	1.99281	+	0.0134017	1.90709	+	0.0315333	3.80047	+	0.00498592
Ribosome	RPL24	50S ribosomal protein L24, chloroplastic	P92959;F4K1S8	AT5G54600	+	0.0026506	0.750939		0.137218	1.75345	+	0.0258545	1.31673	+	0.0268776
Ribosome	RPL27	50S ribosomal protein L27, chloroplastic	Q9FLN4	AT5G40950	+	0.0111597	0.830095		0.583274	1.65548		0.0674058	1.3742		0.0546629
Ribosome	RPL29	50S ribosomal protein L29, chloroplastic	Q9FJP3	AT5G65220	+	0	1.96478	+	0.00461111	1.8546	+	0.030211	3.64389	+	0.00124303
Ribosome	RPL2-A	50S ribosomal protein L2, chloroplastic	P56791	ATCG00830	+	0.00116825	1.27502		0.111743	1.74974		0.0976783	2.23096	+	0
Ribosome	RPL31	50S ribosomal protein L31, chloroplastic	Q9FWS4	AT1G75350	+	0.00667435	1.70908		0.390525	1.38639		0.118296	2.36945	+	0.00952443
Ribosome	RPL3A	50S ribosomal protein L3-1, chloroplastic	Q9SKX4	AT2G43030	+	0	2.07295	+	0	1.86253	+	0	3.86093	+	0
Ribosome	RPL4	50S ribosomal protein L4, chloroplastic	Q2V4Q4;Q3EDH2;O50061	AT1G07320	+	0	2.26974	+	0	1.94966	+	0.00507692	4.42523	+	0
Ribosome	RPL5	50S ribosomal protein L5, chloroplastic	O04603	AT4G01310	+	0	2.01315	+	0.00553247	1.88877	+	0.00478261	3.80238	+	0
Ribosome	RPL6	50S ribosomal protein L6, chloroplastic	O23049	AT1G05190	+	0	2.01611	+	0.00328972	2.05155	+	0	4.13617	+	0
Ribosome	RPL9	50S ribosomal protein L9, chloroplastic	P25864	AT3G44890	+	0	2.35521	+	0.00587586	1.58916	+	0.01168	3.74281	+	0.000405286
Ribosome	RPS10	30S ribosomal protein S10, chloroplastic	Q9LK61	At3g13120	+	0	3.0478	+	0.0121802	2.06727		0.0523333	6.30063	+	0.00894737
Ribosome	RPS11	30S ribosomal protein S11, chloroplastic	P56802	ATCG00750	+	0	1.73168	+	0.00491852	1.45182	+	0.00548252	2.51408	+	0
Ribosome	RPS13	30S ribosomal protein S13, chloroplastic	P42732;B3H631	AT5G14320	+	0	1.85008	+	0.005312	1.43576	+	0.0307948	2.65627	+	0
Ribosome	RPS15	30S ribosomal protein S15, chloroplastic	P56805	ATCG01120	+	0	2.53631	+	0	1.96762	+	0.00664103	4.9905	+	0
Ribosome	RPS17	30S ribosomal protein S17, chloroplastic	P16180	AT1G79850	+	0	1.38009	+	0.0124037	1.89976	+	0.00328205	2.62184	+	0
Ribosome	RPS18	30S ribosomal protein S18, chloroplastic	P56807	ATCG00650	+	0	2.66354	+	0.0125536	1.09973		0.347353	2.92917	+	0.000935065
Ribosome	RPS19	30S ribosomal protein S19, chloroplastic	P56808	ATCG00820	+	0	2.20144	+	0.0219403	1.63022	+	0.0203333	3.58883	+	0
Ribosome	RPS2	30S ribosomal protein S2, chloroplastic	P56797	ATCG00160	+	0	1.99158	+	0	1.91537	+	0	3.81462	+	0
Ribosome	RPS20	30S ribosomal protein S20, chloroplastic	Q9ASV6	AT3G15190	+	0	1.26752	+	0.0202738	1.60623	+	0.00511628	2.03594	+	0
Ribosome	RPS3	30S ribosomal protein S3, chloroplastic	P56798	ATCG00800	+	0	1.69279	+	0.00658286	1.83484	+	0.00185507	3.10601	+	0
Ribosome	RPS4	30S ribosomal protein S4, chloroplastic	P56799	ATCG00380	+	0	1.88697	+	0.00654545	1.34802	+	0.00821687	2.54367	+	0
Ribosome	RPS5	30S ribosomal protein S5, chloroplastic	P93014	AT2G33800	+	0	2.172	+	0.00522699	1.4111	+	0.0192284	3.06491	+	0
Ribosome	RPS6	30S ribosomal protein S6 alpha, chloroplastic	A0A1P8AV66;Q8VY91	At1g64510	+	0	1.97785	+	0	2.27428	+	0.0304286	4.49817	+	0.00422857
Ribosome	RPS8	30S ribosomal protein S8, chloroplastic	P56801	ATCG00770	+	0	1.61157	+	0.0220225	3.7056	+	0.01956	5.97182	+	0.00385663
Ribosome	RPS9	30S ribosomal protein S9, chloroplastic	Q9XJ27	AT1G74970	+	0	1.08703		0.557885	1.6247	+	0.00710559	1.76611	+	0.000931034
Starch	BAM3	Beta-amylase 3, chloroplastic	O23553	At4g17090	+	0	11.8774	+	0.00495522	2.4861	+	0	29.5283	+	0
Starch	GBSS1	Granule-bound starch synthase 1, chloroplastic/amyloplastic	Q9MAQ0	AT1G32900	+	0.000453074	5.9012	+	0.020197	0.522364		0.0725199	3.08258	+	0.0038705
Starch	SS1	Starch synthase 1, chloroplastic/amyloplastic	Q9FNF2	AT5G24300	+	0	1.81758	+	0.0139079	2.6952	+	0.0258791	4.89876	+	0.00356364
Stress responsive	ABC1K8	Protein ACTIVITY OF BC1 COMPLEX KINASE 8, chloroplastic	Q93Y08	AT5G64940	+	0	2.20462	+	0.0346761	4.09165	+	0.00355556	9.02052	+	0
Stress responsive	ALDH3I1	Aldehyde dehydrogenase family 3 member I1, chloroplastic	F4JKM4;A0A1P8B7C0;Q8W033;A0A1P8B7C2	AT4G34240	+	0	1.83527	+	0.0134592	1.27555		0.0501149	2.34097	+	0
Stress responsive	APE1	Acclimation of photosynthesis to environment	A0A219HZL6;Q2HIR7	AT5G38660	+	0	1.23993	+	0.0140163	1.04513		0.905077	1.29588	+	0
Stress responsive	AT5g02160	Transmembrane protein	Q9FPH2	AT5G02160	+	0	0.332075	+	0	0.707297	+	0.018342	0.234875	+	0
Stress responsive	CLH1	Chlorophyllase-1	O22527	AT1G19670	+	0	1.19021		0.346486	9.19487	+	0.00209836	10.9438	+	0
Stress responsive	F11M15.26	At1g51400/F5D21_10	Q9SYE2	AT1G51400	+	0	0.302964	+	0	0.842959	+	0.0388273	0.255386	+	0
Stress responsive	FLU	Protein FLUORESCENT IN BLUE LIGHT, chloroplastic	F4JFR1;F4JFR2;Q940U6	AT3G14110	+	0	0.96816		0.950162	1.43909	+	0.00503817	1.39327	+	0.000919149
Stress responsive	LIR1	Light-regulated protein 1, chloroplastic	Q96500	At3g26740	+	0	1.22655	+	0.00539241	0.815475	+	0.00724051	1.00022		0.395119
Stress responsive	PPD3	PsbP domain-containing protein 3, chloroplastic	Q9S720	AT1G76450	+	0.000301639	1.82872	+	0.0233926	1.23074		0.328368	2.25068	+	0.000420091
Stress responsive	PPD4	PsbP domain-containing protein 4, chloroplastic	O49292	AT1G77090	+	0	0.924319		0.840779	1.69557	+	0.00389381	1.56725	+	0
Stress responsive	PPD6	PsbP domain-containing protein 6, chloroplastic	Q9LXX5	AT3G56650	+	0.00556012	1.46667	+	0.00464336	1.04646		0.780308	1.53481		0.0508161
Stress responsive	SHM1;SHM2	Serine hydroxymethyltransferase 1, mitochondrial;Serine hydroxymethyltransferase 2, mitochondrial	Q9SZJ5;Q94C74	AT4G37930	+	0	8.12074	+	0.00549677	4.93154	+	0.00188235	40.0477	+	0
Stress responsive	TL29	Thylakoid lumenal 29 kDa protein, chloroplastic	A0A1P8B8W6;A0A1P8B8Y3;P82281	AT4G09010	+	0	1.73752	+	0	1.21025	+	0.0255229	2.10284	+	0
Thylakoid architecture	CURT1A	Protein CURVATURE THYLAKOID 1A, chloroplastic	O04616	AT4G01150	+	0	1.03083		0.16282	1.45408	+	0.0234476	1.4989	+	0
Thylakoid architecture	CURT1B	Protein CURVATURE THYLAKOID 1B, chloroplastic	Q8LCA1	AT2G46820	+	0	1.05948		0.570561	1.4099	+	0.00987135	1.49377	+	0.00041629
Thylakoid architecture	CURT1C	Protein CURVATURE THYLAKOID 1C, chloroplastic	Q9M812	AT1G52220	+	0.00398806	0.834205	+	0.0240586	1.19068	+	0.0488872	0.99327		0.837995
Thylakoid architecture	FZL	Probable transmembrane GTPase FZO-like, chloroplastic	A0A1P8AUL2;A0A1P8AUL4;Q1KPV0	AT1G03160	+	0	1.09157		0.360157	1.8861	+	0	2.05881	+	0
Thylakoid architecture	PLSP1	Chloroplast processing peptidase	A0A1I9LMR3;Q8H0W1	AT3G24590	+	0.00473591	1.11673		0.172328	1.24021		0.0921418	1.38498	+	0.0211672
Thylakoid architecture	RIQ1	Reduced induction of non-photochemical quenching1	Q9SD79	AT5G08050	+	0	1.26274		0.0511892	1.55274	+	0.004512	1.96071	+	0
Thylakoid architecture	RIQ2	Reduced induction of non-photochemical quenching2	Q94F10	AT1G74730	+	0.000920128	0.876087		0.122376	1.78551	+	0.0310661	1.56426	+	0.0191262
Thylakoid architecture	THF1	Protein THYLAKOID FORMATION 1, chloroplastic	Q9SKT0	AT2G20890		0.0722894	1.1658			1.11079			1.29496
