# Supplementary material for: Developmental acclimation of the thylakoid proteome to light intensity in Arabidopsis
Source: Plant J. 2020 Nov 27;105(1):223–44. doi: 10.1111/tpj.15053 (PMC7898487; doi:10.1111/tpj.15053)
Supplement: Supplementary file 4 — Table S2. Intensity‐based absolute quantification (iBAQ) of Arabidopsis thylakoid proteins. MS‐identified protein iBAQ (Cox and Mann, 2008; Schwanhäusser et al., 2011) values following normalisation to the intra‐analysis sum of key photosynthetic complexes PSII (PSBA, PSBB, PSBC, PSBD, PSBE, PSBF, PSBH, PSBO1, PSBO2, PSBP1, PSBP2, PSBQ1, PSBQ2, PSBR), PSI (PSAA, PSAB, PSAC, PSAD, PSAE1, PSAE2, PSAF, PSAG, PSAH, PSAK, PSAL, PSAN, PSAO), cytb 6 f (PETA, PETB, PETC, PETD) and ATP synthase (ATPA, ATPB, ATPC, ATPD, ATPE, ATPF, ATPH, ATPI) with supporting information generated from MaxQuant (Cox and Mann, 2008): number of peptides identified, protein sequence coverage, identification score (derived from peptide posterior error probabilities) and MS/MS count. Identifying information from the Arabidopsis thaliana UniProtKB proteome database is given as majority protein IDs, protein names and gene names. [file TPJ-105-223-s004.xlsx]

## Sheet: supp table 2
iBAQ 25a1	iBAQ 25a2	iBAQ 25a3	iBAQ 25b1	iBAQ 25b2	iBAQ 25b3	iBAQ 25c1	iBAQ 25c2	iBAQ 25c3	iBAQ 150a1	iBAQ 150a2	iBAQ 150a3	iBAQ 150b1	iBAQ 150b2	iBAQ 150b3	iBAQ 150c1	iBAQ 150c2	iBAQ 150c3	iBAQ 800a1	iBAQ 800a2	iBAQ 800a3	iBAQ 800b1	iBAQ 800b2	iBAQ 800b3	iBAQ 800c1	iBAQ 800c2	iBAQ 800c3	Peptides	Razor + unique peptides	Unique peptides	Sequence coverage [%]	Score	MS/MS count	Majority protein IDs	Protein names	Gene names	AGI codes
7.08291e-06	1.69085e-05	0	8.69936e-06	7.59495e-06	4.33687e-06	2.95292e-06	6.52777e-06	5.01768e-06	1.81596e-05	3.4289e-05	1.11804e-05	2.55011e-05	0	1.83527e-05	2.93816e-05	5.83658e-06	1.7351e-05	3.07997e-05	9.77343e-05	7.60848e-05	2.89085e-05	7.57936e-05	3.99382e-05	3.41834e-05	0.00010956	2.02961e-05	2	2	2	8.7	5.9448	8	Q9S834	ATP-dependent Clp protease proteolytic subunit 5, chloroplastic	CLPP5	AT1G02560
5.10436e-05	5.6846e-05	5.87933e-05	7.64414e-05	8.00639e-05	7.72114e-05	7.34357e-05	5.87778e-05	5.61263e-05	0.000104781	0.000105558	9.92655e-05	0.000132968	0.000121312	9.81263e-05	0.000102262	0.000127423	0.000107452	0.000118207	0.000116716	0.000111299	0.000111524	8.91675e-05	0.000125355	0.000113557	0.000146506	0.000144463	7	7	7	19	25.808	64	Q9SRY4	Protein LOW PSII ACCUMULATION 1, chloroplastic	LPA1	AT1G02910
0.0501267	0.0527568	0.0531616	0.0557945	0.0528648	0.0620374	0.0519319	0.0570593	0.0501603	0.051627	0.0510201	0.0534404	0.0542398	0.0509064	0.048389	0.0633187	0.0516009	0.0582719	0.0430003	0.044573	0.0437117	0.0413526	0.042805	0.043814	0.0439067	0.0483186	0.0429569	20	20	20	66.7	323.31	2054	Q9SA56;Q9S7H1	Photosystem I reaction center subunit II-2, chloroplastic;Photosystem I reaction center subunit II-1, chloroplastic	PSAD2;psaD1	AT1G03130;AT4G02770
1.97048e-05	2.04192e-05	1.82927e-05	2.09036e-05	2.37086e-05	2.26967e-05	1.74382e-05	2.04545e-05	1.6858e-05	1.58722e-05	1.84791e-05	2.49679e-05	1.76749e-05	3.39582e-05	1.21327e-05	1.70861e-05	2.79519e-05	2.52104e-05	4.02025e-05	2.64446e-05	5.36216e-05	2.85737e-05	3.29711e-05	5.08057e-05	4.22161e-05	3.28831e-05	4.86103e-05	6	6	6	10.2	13.405	53	A0A1P8AUL4;Q1KPV0;A0A1P8AUL2		FZL	AT1G03160
0.00115565	0.00185906	0.00122701	0.00131595	0.0013929	0.00138598	0.00191979	0.0016165	0.00140433	0.000888777	0.000811707	0.000776347	0.000751876	0.000739428	0.000816216	0.000962632	0.000972951	0.000579454	0.00103303	0.000984693	0.000989953	0.00111614	0.000885083	0.000873265	0.000866069	0.00100578	0.00101155	5	5	5	30.5	251.14	202	Q9LR64	Photosystem II repair protein PSB27-H1, chloroplastic	PSB27-1	AT1G03600
0.000146382	0.000136421	0.000149063	0.000129121	0.000134326	0.000168202	0.000127846	0.000141999	0.000116461	0.000225028	0.000218242	0.000202482	0.000202823	0.00019458	0.000179604	0.000287437	0.000306681	0.000231296	0.000256096	0.000250268	0.000198785	0.000220378	0.000237666	0.000238325	0.000223844	0.000271797	0.000221456	8	6	6	19.3	18.186	87	F4I2F8;O48741	Protochlorophyllide reductase C, chloroplastic	POR C;PORC	AT1G03630
0.000153501	0.000152841	0.000145265	5.22591e-05	0.000145732	0.000163822	0.000153426	0.000139877	0.000127605	4.66276e-05	0.000144693	0.000101879	0.000145184	3.48389e-05	0.000145712	0.000108269	0.000144737	8.92726e-05	0.000229276	0.000174136	0.000179293	0.000128311	0.000122135	0.000210674	0.000198015	0.000200497	0.000221489	4	4	4	26.3	25.508	31	O48737	Thioredoxin M1, chloroplastic		AT1G03680
4.76257e-05	4.15501e-05	3.89215e-05	1.75892e-05	3.95325e-05	4.61871e-05	2.38355e-05	2.43449e-05	3.07115e-05	0	0	1.21446e-05	4.04036e-05	2.50417e-05	3.41249e-05	7.784e-06	2.97147e-05	2.22832e-05	3.15736e-06	9.20216e-06	2.57038e-05	1.8046e-05	0	0	1.40495e-05	8.83791e-06	4.01836e-05	4	4	4	11.5	6.118	9	Q8GS60	7-hydroxymethyl chlorophyll a reductase, chloroplastic	HCAR	AT1G04620
2.40508e-05	2.84245e-05	2.6096e-05	2.17933e-05	0	1.75484e-05	2.42773e-05	9.12377e-06	7.42658e-06	4.23357e-05	4.68883e-05	0	5.65125e-05	0	3.11901e-05	5.74679e-05	3.85625e-05	4.52202e-05	1.9174e-05	4.15554e-05	0	1.70388e-05	1.01603e-05	3.93376e-05	1.38616e-05	2.33352e-05	0	6	3	3	19.3	4.5781	5	O23053	Probable membrane metalloprotease ARASP2, chloroplastic	ARASP2	AT1G05140
0.000464628	0.00034286	0.000446765	0.00037635	0.000444339	0.000405109	0.000327143	0.000412325	0.000444322	0.000745442	0.000753972	0.000971935	0.00072953	0.000974122	0.000735578	0.000859567	0.00106109	0.00087728	0.00200055	0.00158497	0.00172198	0.00166728	0.00181699	0.00144802	0.00148165	0.00154056	0.00204789	14	14	14	57	114.16	209	O23049	50S ribosomal protein L6, chloroplastic	RPL6	AT1G05190
0.000102644	9.41738e-05	9.37302e-05	0.000117012	9.78293e-05	9.23939e-05	0.000112363	9.95727e-05	0.000107851	6.44696e-05	5.47277e-05	8.86261e-05	7.10602e-05	7.24141e-05	5.77584e-05	8.14502e-05	7.75089e-05	6.70036e-05	9.49589e-05	0.00011701	9.75231e-05	9.42558e-05	0.000101628	8.48647e-05	0.000121606	0.000122204	7.65576e-05	31	7	6	49.6	13.669	66	Q8W585	ATP-dependent zinc metalloprotease FTSH 8, chloroplastic	FTSH8	AT1G06430
0.046597	0.0489236	0.0516591	0.0439107	0.0424924	0.0512685	0.052693	0.0498712	0.0491217	0.0456468	0.0460743	0.0400503	0.0477258	0.0394485	0.0443473	0.0458593	0.0431833	0.0483094	0.0381315	0.0441184	0.0386551	0.0357237	0.0390576	0.0432721	0.0508208	0.0484865	0.0451064	14	14	12	46	323.31	1733	Q42029	Oxygen-evolving enhancer protein 2-1, chloroplastic	PSBP1	AT1G06680
7.81283e-06	1.56895e-05	9.04671e-06	1.33054e-05	1.38489e-05	1.7759e-05	1.69268e-05	1.03771e-05	1.04399e-05	8.14493e-05	8.76961e-05	6.16895e-05	9.43567e-05	5.45381e-05	9.34613e-05	9.6483e-05	5.21608e-05	8.31528e-05	0.000147809	0.00019072	0.000113211	0.000117928	0.000127315	0.000235973	0.000228943	0.000202514	0.000135505	4	4	4	19.6	8.8209	21	Q94A68	Uncharacterized oxidoreductase At1g06690, chloroplastic		AT1G06690
9.88767e-06	2.19978e-05	1.44102e-05	1.19229e-05	1.41655e-05	1.10028e-05	1.96655e-05	1.35104e-05	1.88074e-05	8.15349e-05	0.000107641	6.96844e-05	0.000100056	0.000104749	9.93959e-05	0.000119379	9.37109e-05	9.1893e-05	0.000385682	0.000289034	0.000375001	0.000339864	0.000339266	0.000405097	0.000380899	0.000333012	0.000291404	21	21	21	26.8	87.767	182	Q8LPR9	Protein TIC110, chloroplastic	TIC110	AT1G06950
0.000281259	0.000220259	0.00022042	0.000215212	0.000184713	0.000138088	0.000200029	0.000206826	0.000237664	0.000483588	0.000461123	0.000518179	0.00045163	0.000562082	0.000542285	0.000533292	0.000446991	0.000482424	0.00129181	0.000943911	0.0010182	0.000946612	0.00101936	0.000886171	0.000886783	0.000868239	0.000899135	8	8	8	36.3	93.859	116	Q2V4Q4;Q3EDH2;O50061	50S ribosomal protein L4, chloroplastic	RPL4	AT1G07320
0.000386467	0.000132238	0.000246927	0.000174147	0.000234521	0.000280276	0.000156074	0.000249747	0.000321587	0.000695151	0.000797774	0.00103633	0.000887614	0.0011492	0.00087402	0.000943947	0.00121824	0.000943836	0.00201093	0.00204866	0.00211688	0.00213077	0.00174964	0.0015704	0.00145632	0.00145447	0.00158521	6	6	6	44.7	16.359	122	P59259;A8MRV1	Histone H4	At1g07660	AT1G07660
0.000454055	0.000440577	0.000469757	0.000441983	0.000540678	0.000510121	0.000451533	0.000420838	0.000451141	0.00113839	0.00119375	0.00128062	0.00111053	0.00121167	0.000944192	0.00111237	0.00176195	0.00119106	0.00238694	0.00176918	0.00248866	0.00268856	0.00238702	0.00214241	0.00243689	0.00245546	0.00217592	2	2	2	18.2	139.68	132	Q9LZ45;Q9ZUS0;Q9LZT0;Q9FFC0;Q9LQQ4;P40283;O23629;Q9SI96;Q9SF55;Q9LFF6	Histone H2B.9;Histone H2B.4;Histone H2B.7;Histone H2B.10;Histone H2B.1;Histone H2B.11;Histone H2B.6;Histone H2B.3;Histone H2B.5;Histone H2B.8	H2B	AT1G07790;AT2G28720;AT2G37470;AT3G09480;AT3G45980;AT3G53650;AT5G02570;AT5G22880;AT5G59910
0.00158172	0.00287381	0.0021295	0.000531101	0.000424108	0.000317881	0.00397622	0.00343918	0.00266786	0.00428689	0.00477367	0.00416029	0.00544436	0.00521376	0.00720619	0.00379908	0.00162394	0.00340305	0.00273926	0.00310673	0.00262967	0.00233806	0.0030508	0.00345819	0.00250414	0.00324628	0.00347131	3	3	3	22.9	136.22	134	Q949Q5	Photosystem I subunit O	PSAO	AT1G08380
1.4832e-06	1.281e-06	3.07085e-06	2.7465e-06	3.29615e-06	2.54891e-06	2.75289e-06	3.111e-06	4.76151e-06	2.16026e-05	2.12886e-05	3.01284e-05	2.65055e-05	1.67237e-05	1.60888e-05	2.6485e-05	2.37331e-05	2.04138e-05	8.36342e-05	8.30109e-05	7.13617e-05	6.68413e-05	8.17873e-05	7.83764e-05	7.09261e-05	9.84144e-05	7.43261e-05	7	7	7	11.6	12.288	28	Q9SJE1	Magnesium-chelatase subunit ChlD, chloroplastic	CHLD	AT1G08520
2.30991e-05	3.77302e-05	3.34967e-05	3.02844e-05	2.44977e-05	3.00267e-05	2.79178e-05	3.13434e-05	3.11593e-05	8.16501e-05	8.09879e-05	6.70176e-05	6.31819e-05	7.05408e-05	8.57879e-05	7.07844e-05	6.77467e-05	6.61037e-05	6.53777e-05	6.32455e-05	7.0429e-05	8.21571e-05	7.67466e-05	5.72895e-05	7.1003e-05	6.40544e-05	7.43001e-05	4	4	4	11.5	5.9059	32	Q39249	Violaxanthin de-epoxidase, chloroplastic	VDE1	AT1G08550
9.5839e-05	0.000138227	0.000126702	9.41898e-05	8.97638e-05	7.31051e-05	0.000149289	0.000120502	0.000117252	0.000179115	0.00018787	0.00015315	0.000171537	0.000135205	0.000213817	0.000192133	0.000123345	0.000178323	0.000581138	0.000588192	0.000591906	0.000584064	0.000682271	0.000591723	0.000602726	0.000750588	0.000488816	9	9	9	36.7	93.939	127	A0A1P8ATL2;Q9SA52	Chloroplast stem-loop binding protein of 41 kDa b, chloroplastic	CSP41B	AT1G09340
9.80977e-06	9.60023e-06	9.65595e-06	8.10691e-06	9.7116e-06	6.03915e-06	6.50155e-06	3.55534e-06	6.79696e-06	6.80176e-05	0.000112035	8.29573e-05	0.000125601	0.000103595	0.000127488	0.000107221	9.2376e-05	0.000111868	0.000445299	0.000448728	0.000464908	0.000403691	0.000467351	0.000413132	0.000353306	0.00050173	0.000301774	10	10	10	23.6	21.17	72	A0A2H1ZEA9;O65396	Aminomethyltransferase, mitochondrial	GDCST	AT1G11860
7.02849e-05	6.51516e-05	6.05836e-05	7.36046e-05	7.85013e-05	6.84154e-05	6.31044e-05	4.96405e-05	4.77314e-05	0.000100322	8.38712e-05	8.95225e-05	0.000107792	8.01165e-05	0.000100285	0.000150594	0.000113783	0.000128553	0.00012083	0.000160229	9.3871e-05	0.000108126	6.75142e-05	0.000119326	0.000129452	0.0001049	9.78047e-05	5	5	5	38.8	35.914	38	B6EUA5;Q8H1Q1;A0A178W1Q3	Thylakoid lumenal protein At1g12250, chloroplastic	At1g12250	AT1G12250
1.51029e-05	2.15614e-05	1.36629e-05	1.44135e-05	1.48494e-05	1.30712e-05	1.90164e-05	1.29625e-05	1.75323e-05	1.61977e-05	2.52138e-05	8.90338e-06	1.66018e-05	3.11541e-05	2.89629e-05	1.58922e-05	2.12313e-05	2.78404e-05	5.9348e-05	6.82167e-05	6.18477e-05	7.28738e-05	6.8134e-05	5.96895e-05	6.01078e-05	6.37445e-05	7.97843e-05	7	2	2	24.9	3.0379	3	A0A1P8APR6;Q9LPW0;F4HNZ6	Glyceraldehyde-3-phosphate dehydrogenase GAPA2, chloroplastic	GAPA2;GAPA-2	AT1G12900
0.000238756	0.000216087	0.00025203	0.000196531	0.000239729	0.00013795	0.000285805	0.000182839	0.000238499	0.000676556	0.000621188	0.000579503	0.000711673	0.000646057	0.000579192	0.000479223	0.00063698	0.000499377	0.000643605	0.000664339	0.000750002	0.000673443	0.000641322	0.000754019	0.000645198	0.00054759	0.000604914	4	4	4	30	67.904	89	Q9XI73	Photosynthetic NDH subunit of lumenal location 2, chloroplastic	PNSL2	AT1G14150
0.000170062	0.000148403	0.000161084	0.000139006	0.000140508	0.000162061	0.000125651	0.000164911	0.000138371	0.000200436	0.00019709	0.000191729	0.000222147	0.00021627	0.000174824	0.000221053	0.000168215	0.000196448	0.000318979	0.000131797	0.000282844	0.000152276	0.00025525	0.000288865	0.000218322	0.000178465	0.000170179	4	4	4	21.4	7.317	30	Q949S6		At1g14345	AT1G14345
0.0367694	0.0463686	0.038054	0.041128	0.0425118	0.0378701	0.0439973	0.0382371	0.0422057	0.0373889	0.0414459	0.0415387	0.0433566	0.0403233	0.0426676	0.0416488	0.0418166	0.0401934	0.0383773	0.0388087	0.037633	0.0366516	0.0368829	0.0393495	0.0445825	0.0407423	0.0382905	19	19	19	58.5	323.31	1449	Q9LMQ2		F7H2.16	AT1G15820
0.000156371	0.00012087	0.000131919	0.000124189	0.000125514	0.000132671	0.000117904	0.000114254	0.000125773	0.000135298	0.000144117	0.000113306	0.00014201	0.000116896	0.000122757	0.00013932	0.000158196	0.000155661	0.000199629	0.00017639	0.000167692	0.000167723	0.000150032	0.000190193	0.000178406	0.000200745	0.000188707	6	6	6	16.3	7.0407	52	Q9S9N6	Photosynthetic NDH subunit of subcomplex B 1, chloroplastic	PNSB1	AT1G15980
0.000106475	8.98819e-05	9.49507e-05	9.63474e-05	9.05412e-05	0.000104132	6.77556e-05	7.37693e-05	9.07645e-05	0.000284653	0.000314357	0.000341413	0.000309503	0.000346415	0.000310136	0.000339549	0.000395772	0.000333884	0.00108532	0.00104395	0.00105351	0.00108607	0.00116295	0.000972269	0.000978153	0.00104562	0.00116417	19	19	7	39.1	245.45	277	O65719	Heat shock 70 kDa protein 3	HSP70-3	AT1G16030;AT3G09440
4.14596e-05	2.62172e-05	4.52137e-05	4.08617e-05	4.3229e-05	4.71538e-05	4.90268e-05	3.89598e-05	5.99126e-05	0.000142055	9.86465e-05	7.09885e-05	0.000174656	0.00010614	0.000101948	0.000120224	9.08774e-05	8.65225e-05	0.000207578	0.000220553	0.000194179	0.00021861	0.000103752	0.000266939	0.000321731	0.000300703	0.000144847	5	5	5	28.3	26.615	37	Q9LM40		At1g18060	AT1G18060
0.000262809	0.000209119	0.000332161	0.000360121	0.000352879	0.000309398	0.000237266	0.000268749	0.000249568	0.000191901	0.000177075	0.0001043	0.000169095	9.28497e-05	0.000160143	0.000176965	0.000119159	0.000207918	0.00016646	0.000340793	0.000334711	0.000347187	0.000315864	0.000234166	0.000252892	0.000273477	0.000296563	7	7	7	28.3	12.93	39	Q9LDY5	Peptidyl-prolyl cis-trans isomerase FKBP17-2, chloroplastic	FKBP17-2	AT1G18170
0.00029905	0.000177977	0.000249833	0.000293253	0.000315059	0.000240461	0.000184308	0.000259202	0.000318943	0.000497444	0.000565591	0.000413823	0.000364143	0.000587236	0.000645919	0.000219569	0.000368243	0.000351209	0.000442737	0.000365649	0.00036055	0.000509737	0.000492107	0.000528653	0.000313033	0.000394565	0.000251766	2	2	2	21.9	11.805	60	A0A1P8AS98;F4ICC6;Q8RXS1	Photosynthetic NDH subunit of subcomplex B 4, chloroplastic	NDF6;PNSB4	AT1G18730
6.54991e-05	6.54963e-05	7.02168e-05	7.20627e-05	2.95993e-05	0	6.38474e-05	6.76592e-05	0	0	0	7.02764e-05	0	6.40873e-05	1.34653e-06	0	0	0	0	0	0	0	0	0	6.03111e-05	0	0	1	1	1	3.7	1.5291	3	Q8LCQ4		LHCA6	AT1G19150
2.82315e-05	2.39107e-05	2.50527e-05	2.89606e-05	3.25962e-05	4.96846e-05	2.36313e-05	1.7772e-05	1.60851e-05	3.2534e-05	4.33497e-05	7.7308e-05	1.3303e-05	5.86647e-05	1.99103e-05	3.47488e-05	1.36618e-05	2.8588e-05	0.000294896	0.000233874	0.000281	0.000255086	0.000250306	0.000339414	0.000388536	0.000403884	0.00019816	3	3	3	23.5	30.066	23	O22527	Chlorophyllase-1	CLH1	AT1G19670
0.00201024	0.00215347	0.00247877	0.00198982	0.00173036	0.00241191	0.00187894	0.00186087	0.0018538	0.00186665	0.00216093	0.00205873	0.0019892	0.00206138	0.00213945	0.0022619	0.00176462	0.00202179	0.00369941	0.00283918	0.00322998	0.00312862	0.00337578	0.00281254	0.00298473	0.0030534	0.0037733	21	19	19	54.2	323.31	462	Q8W493;C0Z2A8	Ferredoxin--NADP reductase, leaf isozyme 2, chloroplastic	LFNR2;At1g20020	AT1G20020
0.00316569	0.00224653	0.00279345	0.00286692	0.00268842	0.00299337	0.00234194	0.00335034	0.00268152	0.00103047	0.00108638	0.00111592	0.000886543	0.00100826	0.00100843	0.00114276	0.00125492	0.00111512	0.00127487	0.00190629	0.00140817	0.00156709	0.00153049	0.00133151	0.0014516	0.00163607	0.00187133	2	2	2	16.8	198.4	39	P42699	Plastocyanin major isoform, chloroplastic	DRT112	AT1G20340
0.000821488	0.000536874	0.00164741	0.000243078	0.000271175	0.00147893	0.000496607	0.000226715	0.000201737	0.00011348	9.25729e-05	3.22536e-05	0.000109391	4.43056e-05	0.000112476	0.000238796	0.000165836	0.000131466	3.93265e-05	0.00010159	4.23561e-05	4.29855e-05	3.1739e-05	9.36999e-05	0.000107584	0.00012972	0.000265557	2	2	2	20.6	2.6238	18	Q9LPK9		F24J8.11	AT1G21500
1.18878e-06	1.55578e-06	1.62345e-06	6.6173e-07	0	0	0	1.51612e-06	1.43595e-06	5.24235e-06	1.56744e-05	2.7155e-05	4.49143e-05	1.5914e-05	1.13138e-05	2.11199e-05	1.48862e-05	4.52621e-06	0.000158383	0.000183956	0.000182894	0.000162651	0.000190358	0.000140483	0.000148121	0.000138764	0.000157005	5	5	5	20.4	9.2082	13	P33207	3-oxoacyl-[acyl-carrier-protein] reductase, chloroplastic		AT1G24360
0.159949	0.101207	0.105087	0.108656	0.140775	0.119272	0.118303	0.133711	0.135373	0.114086	0.14728	0.119506	0.13513	0.158569	0.118745	0.101543	0.0737805	0.0989295	0.100476	0.0899035	0.132179	0.0892031	0.0876771	0.075866	0.0699921	0.0783551	0.0945324	19	8	1	78.3	323.31	1274	P04778	Chlorophyll a-b binding protein 1, chloroplastic	LHCB1.3	AT1G29910
0.00406793	0.0037523	0.00286815	0.00318553	0.00377134	0.00423344	0.00358963	0.00369947	0.00346344	0.00154094	0.00170512	0.00163734	0.0016511	0.00159591	0.00154395	0.00209064	0.00238033	0.0020343	0.00182604	0.00197219	0.00183295	0.0015514	0.00147005	0.00157168	0.00154643	0.00170408	0.00180003	2	2	2	7.7	24.68	67	Q9SUI5	Photosystem I reaction center subunit psaK, chloroplastic	PSAK	AT1G30380
0.0429032	0.0329812	0.0446779	0.02815	0.0299064	0.0247003	0.035111	0.0320475	0.0295338	0.0327976	0.0321555	0.0318794	0.0338533	0.033157	0.0316582	0.0298826	0.0331154	0.02893	0.0319659	0.0308648	0.033162	0.0286202	0.0290832	0.0329006	0.0323879	0.0316063	0.0305176	16	16	16	47.1	323.31	1058	Q9SHE8	Photosystem I reaction center subunit III, chloroplastic	PSAF	AT1G31330
5.25221e-06	1.95641e-06	3.52289e-06	3.52865e-06	1.95243e-06	1.24951e-06	4.44815e-06	5.51592e-06	2.9172e-06	1.52028e-05	1.6439e-05	1.20265e-05	3.47841e-06	4.89712e-06	2.60615e-06	1.33236e-05	1.70599e-05	7.87116e-06	3.29386e-05	3.30864e-05	3.9474e-05	1.99601e-05	2.64228e-05	3.94198e-05	1.35649e-05	2.41032e-05	1.96162e-05	5	5	5	9.1	5.8104	15	Q93VK5	Protein LUTEIN DEFICIENT 5, chloroplastic	CYP97A3	AT1G31800
4.63336e-06	9.47211e-06	4.41237e-06	5.58678e-06	4.82801e-06	3.84451e-06	3.25024e-06	6.07601e-06	7.25908e-06	1.96206e-05	1.02444e-05	2.66252e-05	1.07903e-05	2.80069e-05	2.5365e-05	2.43556e-05	1.30858e-05	2.35084e-05	7.26181e-05	5.58113e-05	6.06113e-05	5.74492e-05	6.26168e-05	5.65116e-05	7.05415e-05	7.8727e-05	5.62088e-05	2	2	2	4.5	3.7905	5	Q9FVQ4	Plastidal glycolate/glycerate translocator 1, chloroplastic	PLGG1	AT1G32080
0.000147972	0.000222996	0.000213531	0.000197824	0.000190042	0.000148814	0.000213677	0.000202317	0.00016691	0.000279969	0.000170567	0.000244781	0.000176017	0.000162922	0.000230164	0.000287179	0.000211467	0.000249839	0.0006452	0.000373515	0.00052434	0.000526217	0.000670915	0.000625049	0.000713931	0.000682184	0.000544685	8	8	8	31.8	27.879	46	Q9FVR6	Uncharacterized protein At1g32220, chloroplastic		AT1G32220
0	2.36385e-06	1.83282e-06	1.44731e-06	0	0	0	2.02795e-06	2.54565e-06	3.23819e-05	2.19518e-05	1.83359e-05	1.19163e-05	1.94986e-05	5.73319e-06	8.89835e-06	1.24567e-05	1.36037e-05	5.07741e-06	0	6.48627e-06	6.46828e-06	0	0	8.61069e-06	1.0091e-05	0	2	2	2	5.6	2.8837	8	Q9MAQ0	Granule-bound starch synthase 1, chloroplastic/amyloplastic	GBSS1	AT1G32900
8.95747e-05	0.000177829	0.000135691	0.000132427	0.000136355	0.000147397	0.00014718	0.000149623	0.000151717	0.000192632	0.000280019	0.000284083	0.000293017	0.000307211	0.00025841	0.000323949	0.000343599	0.000356592	0.000810325	0.000614692	0.000886544	0.000659967	0.000714336	0.000562597	0.000606023	0.000632092	0.000570513	7	7	7	40.5	22.655	91	Q9MAP3	50S ribosomal protein L11, chloroplastic	RPL11	AT1G32990
4.14695e-06	8.17183e-06	5.70441e-06	8.70168e-06	6.95593e-06	6.65693e-06	1.07858e-05	6.75107e-06	9.22851e-06	0.000155358	7.98291e-05	0.000122474	0.000114821	3.28625e-05	7.01329e-05	7.58573e-05	5.7757e-05	8.53462e-05	0.000251441	0.000221053	0.000270689	0.000211455	0.000255182	0.000231757	0.000157703	0.000275257	0.000163901	3	3	3	25.4	10.211	30	Q8L9M8			AT1G33810
0.000320246	0.000280531	0.000352558	0.000300625	0.000283011	0.000262132	0.00013692	0.000273946	0.000234919	0.000303723	0.000207391	0.000291287	0.000293307	0.000266281	0.000278268	0.000203108	0.000333844	0.000315382	0.000351611	0.000323159	0.000316328	0.0002647	0.000264052	0.000278735	0.000283759	0.000285591	0.000328779	5	5	5	32	88.506	70	Q9FEC1		T15K4.5	AT1G34000
1.00369e-05	9.59964e-06	1.42557e-05	9.12585e-06	9.2819e-06	1.60279e-05	9.06364e-06	1.28628e-05	1.044e-05	1.16995e-05	4.97233e-06	1.32106e-05	4.57605e-06	3.28536e-06	1.73882e-05	4.50223e-06	6.8441e-06	1.61948e-05	7.17473e-06	1.99892e-05	7.61959e-06	2.90609e-05	2.75255e-05	0	0	1.53358e-05	8.48652e-06	3	3	3	9.7	3.1762	7	Q9C8P0	Dihydrolipoyllysine-residue acetyltransferase component 5 of pyruvate dehydrogenase complex, chloroplastic	EMB3003	AT1G34430
8.64786e-05	9.55023e-05	8.75754e-05	8.11926e-05	8.50645e-05	0.000109121	0.000102479	8.79824e-05	8.99878e-05	0.000271613	0.000263882	0.000282435	0.000240836	0.000161773	0.000187185	0.000277752	0.000253873	0.000278006	0.000438056	0.000372645	0.000599904	0.000423023	0.000445999	0.000728605	0.000494428	0.000241844	0.000486974	4	4	4	22.7	10.246	31	P51412	50S ribosomal protein L21, chloroplastic	RPL21	AT1G35680
3.61457e-05	1.72296e-05	2.75518e-05	1.60895e-05	2.25036e-05	1.54434e-05	1.39258e-05	1.39121e-05	2.68493e-05	7.27603e-05	6.95099e-05	1.37252e-05	5.88646e-05	2.60108e-05	5.48124e-05	7.61871e-05	0.00012578	8.19012e-05	0.000531405	0.0002768	0.000577292	0.000269753	0.000411785	0.000194763	0.00019107	0.000378731	0.000141164	1	1	1	9.5	27.772	22	Q9C7S3		F13A11.2	AT1G42960
0	3.99552e-06	4.29401e-06	4.49142e-06	3.83722e-06	4.96959e-06	3.4878e-06	3.70491e-06	5.39036e-06	0	5.42173e-06	5.46439e-06	7.04904e-06	0	3.94493e-06	4.03772e-06	6.73555e-06	4.34873e-06	0	0	0	0	0	0	0	0	6.87444e-06	1	1	1	2.2	1.9132	2	Q9MBA1	Chlorophyllide a oxygenase, chloroplastic	CAO	AT1G44446
0.0133548	0.0106679	0.0135368	0.0106319	0.0101504	0.0106114	0.00997315	0.0112562	0.0109096	0.0128962	0.0133753	0.0171324	0.0151622	0.0159859	0.0136598	0.014553	0.0170257	0.0155581	0.0218435	0.0257634	0.0247049	0.0227255	0.0247318	0.0223912	0.0231091	0.022556	0.0246522	8	8	8	30.6	323.31	519	Q9XF91;F4IEG8	Photosystem II 22 kDa protein, chloroplastic	PSBS;NPQ4	AT1G44575
9.8709e-05	9.92438e-05	5.208e-05	8.47763e-05	0.000110742	9.51699e-05	8.85242e-05	0.000106809	0.000114017	0.000136117	0.000112956	0.000205538	0.000111564	0.000182268	0.000161563	9.72144e-05	0.000170687	0.000157875	0.000284646	0.000323771	0.000298407	0.000292674	0.000296704	0.000184182	0.000201356	0.000211056	0.000259631	3	3	3	18.8	8.5436	31	Q9SX68	50S ribosomal protein L18, chloroplastic	RPL18	AT1G48350
4.86146e-06	4.56585e-06	4.32675e-06	6.77168e-06	7.40177e-06	6.09383e-06	7.99949e-06	5.7416e-06	1.11222e-05	1.16393e-05	1.24831e-05	9.93549e-06	9.86982e-06	1.18363e-05	1.42546e-05	7.47117e-06	1.37943e-05	9.54635e-06	1.58098e-05	1.0384e-05	1.12519e-05	1.39542e-05	1.32091e-05	9.70545e-06	1.29441e-05	8.26318e-06	8.52035e-06	1	1	1	2.7	3.0697	10	Q9XIA4	Cytochrome c biogenesis protein CCS1, chloroplastic	CCS1	AT1G49380
0.000320905	0.000274776	0.000316242	0.000311123	0.000214814	0.000196115	0.000145849	0.00033034	0.000137498	0.000149309	0.000122548	0.000179517	8.78185e-05	0.000241693	0.000143077	0.000150988	0.000367754	0.000191157	0.000307997	7.52898e-05	0.000326957	0.000296169	0.00016624	0.000189238	4.20425e-05	0.000167067	0.000127808	27	6	6	37.3	86.259	133	Q39102	ATP-dependent zinc metalloprotease FTSH 1, chloroplastic	FTSH1	AT1G50250
4.51657e-05	6.40908e-05	7.72986e-05	5.76606e-05	6.49902e-05	4.29319e-05	4.79903e-05	5.55225e-05	6.91006e-05	4.57916e-05	9.02276e-05	8.92544e-05	7.95326e-05	9.10441e-05	5.20994e-05	6.45362e-05	7.43184e-05	0.000117314	0.000140953	0.000148329	0.000152937	0.000173793	0.000169321	0.000126075	5.64816e-05	0.00010215	0.000102703	7	7	7	18.2	14.972	60	Q94BZ0		At1g50450	AT1G50450
0.000283197	0.00026405	0.000251874	0.000308633	0.000283049	0.000287471	0.000262262	0.000277023	0.000312643	0.000582688	0.000578042	0.000682407	0.000592341	0.000628973	0.00056059	0.000694866	0.000863324	0.000712565	0.00141999	0.00114099	0.00134177	0.00125589	0.0015465	0.0012863	0.00118518	0.00121697	0.00120483	2	2	2	23.2	70.084	40	Q9S9K7;O04848;Q9LD28;O81826;Q9LHQ5;Q9C681;Q9C944;Q9FJE8;Q94F49	Probable histone H2AXb;Probable histone H2AXa;Histone H2A.6;Probable histone H2A.3;Probable histone H2A.2;Probable histone H2A.1;Probable histone H2A variant 3;Probable histone H2A.7;Probable histone H2A.5	RAT5	AT1G51060;AT1G52740;AT1G54690;AT3G20670;AT4G27230;AT5G27670;AT5G54640;AT5G59870
0.000295895	0.000304528	0.00032574	0.000305816	0.000321239	0.000254829	0.000270871	0.000349182	0.000304712	0.000384816	0.000401801	0.000346775	0.000382138	0.000372601	0.000359784	0.000324846	0.000401688	0.000357727	0.000617248	0.000551665	0.000577319	0.000593899	0.000530297	0.000525647	0.00044382	0.000605835	0.000595975	12	12	12	35	323.31	222	Q8LAP6	Probable plastid-lipid-associated protein 12, chloroplastic	PAP12	AT1G51110
0.0041995	0.00235083	0.00259132	0.00284955	0.00302523	0.00306129	0.0029325	0.00275272	0.00268531	0.000870642	0.000930213	0.00090645	0.000811456	0.000783021	0.000883074	0.00088565	0.00105197	0.000930566	0.000778215	0.000763311	0.000740621	0.000668976	0.000691121	0.000696959	0.000731074	0.000915514	0.000871877	2	2	2	12.3	6.0563	120	Q9SYE2		F11M15.26	AT1G51400
0.00105673	0.000892354	0.000927776	0.000938753	0.000954991	0.000959957	0.000858642	0.000965203	0.000926178	0.000834043	0.000653608	0.000885674	0.000831316	0.000775392	0.000773863	0.000928939	0.00106187	0.000728723	0.000898731	0.000856803	0.000879955	0.00108851	0.000870645	0.000875342	0.00111881	0.000968874	0.000812155	3	3	3	14.1	31.179	61	Q9M812	Protein CURVATURE THYLAKOID 1C, chloroplastic	CURT1C	AT1G52220
0.00588994	0.00675571	0.00618069	0.00379862	0.00413807	0.00358832	0.00594821	0.00599155	0.00510345	0.00567252	0.00502683	0.00586763	0.0062163	0.006394	0.0055567	0.00519892	0.00452663	0.00516163	0.00605037	0.00589836	0.00697484	0.00566871	0.00564547	0.00606441	0.00572013	0.00584592	0.00472252	3	3	3	31	323.31	469	Q9SUI7;Q9SUI6	Photosystem I reaction center subunit VI-1, chloroplastic;Photosystem I reaction center subunit VI-2, chloroplastic	PSAH1;PSAH2	AT1G52230;AT3G16140
3.80777e-05	6.64712e-05	4.75441e-05	5.96483e-05	6.09691e-05	5.82355e-05	6.73562e-05	5.31716e-05	4.97631e-05	0.000250878	0.000260309	0.000211173	0.000211993	0.000249822	0.000228248	0.000238961	0.000239411	0.000209843	0.000341388	0.000376707	0.000353094	0.000324473	0.00035844	0.000363927	0.000357999	0.000408905	0.000311207	6	6	6	28.9	123.74	85	Q8VZ57;F4ICZ4		At1g52510	AT1G52510
0.000661725	0.000560811	0.000655689	0.000731473	0.000692484	0.00070422	0.000572322	0.000644941	0.000652548	0.000714339	0.000700514	0.000858056	0.000588473	0.00072311	0.000595562	0.00076614	0.00083934	0.000754382	0.00088435	0.0007548	0.00079501	0.000857082	0.000934344	0.000758881	0.000688383	0.000544186	0.000859711	5	5	5	41	64.686	101	Q9SLI4		F20D21.31	AT1G54500
2.18964e-05	3.31498e-05	2.06018e-05	2.8866e-05	5.59297e-05	4.42339e-05	3.54333e-05	5.72503e-05	2.25773e-05	6.79452e-05	0.000109483	0.000133865	5.77559e-05	7.61195e-05	7.09957e-05	5.97677e-05	5.18723e-05	7.27718e-05	0.000122043	0.000109263	0.000131545	6.72505e-05	0.000104465	0.000105364	0.000152583	0.000100719	7.79888e-05	5	5	5	11.3	9.6143	51	Q8RWI0		At1g54520	At1g54520
2.56299e-06	3.87436e-06	3.21289e-06	0	2.0634e-06	0	5.64242e-06	5.22023e-06	2.95515e-06	7.54263e-06	4.16425e-06	6.35213e-06	3.91636e-06	5.37782e-06	9.88776e-06	6.30228e-06	5.28111e-06	5.80416e-06	2.27785e-05	2.22204e-05	3.25059e-05	2.75875e-05	3.46212e-05	1.11255e-05	1.12771e-05	3.22436e-05	1.90607e-05	2	2	2	5	5.5859	14	Q9ZVN2	Acyltransferase-like protein At1g54570, chloroplastic		AT1G54570
0.00625049	0.00489266	0.00575686	0.00474307	0.00497144	0.0052534	0.00490767	0.00479154	0.00504538	0.00403774	0.00412769	0.0042678	0.0041944	0.00429684	0.00371496	0.00416505	0.00455964	0.00424617	0.00463446	0.00455498	0.00443326	0.00485187	0.00465667	0.00488256	0.004446	0.00478735	0.00487215	17	17	17	47	323.31	780	Q9ZVL6	UPF0603 protein At1g54780, chloroplastic		AT1G54780
5.45373e-05	5.32288e-05	3.35875e-05	6.87743e-05	3.51382e-05	6.35819e-05	6.40562e-05	6.33869e-05	5.75178e-05	0.000110952	0.000133074	0.000174247	0.000111861	0.00015884	8.21596e-05	0.000158052	0.000115678	0.000167921	0.000303813	0.0002442	0.000263038	0.000241208	0.000272468	0.000209309	0.000143654	0.000158226	0.000291911	7	7	7	31.9	63.66	80	Q94BS2		ZKT	AT1G55480
0.0123579	0.0121128	0.0114206	0.0109578	0.0108769	0.00947556	0.0107643	0.0103451	0.0105825	0.00712003	0.00793325	0.00905361	0.00965534	0.00877482	0.00792202	0.00846081	0.00999282	0.0080679	0.00859065	0.00781752	0.00798535	0.0085956	0.0090837	0.00783631	0.00815741	0.00981326	0.00797973	7	7	7	19.4	240.45	296	Q9S7N7	Photosystem I reaction center subunit V, chloroplastic	PSAG	AT1G55670
2.44396e-05	2.67231e-05	2.5254e-05	2.88814e-05	1.88699e-05	2.57859e-05	2.27824e-05	2.65248e-05	2.36753e-05	6.21525e-05	4.55777e-05	5.55292e-05	4.61612e-05	4.76133e-05	5.49863e-05	5.81147e-05	5.9109e-05	5.34999e-05	0.000132424	0.000130888	0.000141219	0.000147655	0.000127895	0.000133337	0.00014933	0.000139654	0.000151834	6	6	6	19.3	12.579	38	Q9LD57;F4I3L1;P50318	Phosphoglycerate kinase 1, chloroplastic;Phosphoglycerate kinase;Phosphoglycerate kinase 2, chloroplastic	PGK1;At1g56190	AT1G56190;AT1G79550;AT3G12780
9.45569e-05	0.000126625	9.82407e-05	0.000111593	0.000100158	0.000103498	0.000132922	9.84669e-05	0.000115262	0.000118463	0.000101399	8.48925e-05	9.68228e-05	0.000105333	9.55346e-05	0.000107043	0.000113284	0.000101424	0.000155962	0.000141711	0.000147739	0.000144242	0.000146385	0.000162428	0.000146682	0.000163962	0.00014402	22	22	22	29.2	91.84	194	Q8VZ10		At1g56500	AT1G56500
0.0445793	0.0710723	0.0469175	0.0615955	0.0614958	0.0532527	0.0636053	0.0563248	0.0590422	0.0535755	0.053155	0.0532281	0.05606	0.0503615	0.0502392	0.0485776	0.0486646	0.045643	0.0472781	0.046446	0.0496956	0.0444157	0.0502174	0.0579967	0.0540366	0.0555185	0.047868	9	9	9	27.5	323.31	1398	Q9SY97		T25B24.12	AT1G61520
6.08997e-05	4.73672e-05	5.4212e-05	0	0	5.06034e-05	4.37582e-05	3.22663e-05	0	9.83402e-05	7.5949e-05	0.000125968	7.91458e-05	0.000120069	7.49718e-05	0.000103949	9.79992e-05	0.000131219	0.000352213	0.000407946	0.000262796	0.000262879	0.000205986	0.000214003	0.000185735	0.000202334	0.000233407	2	2	2	4.8	1.9364	3	A0A1P8AV66;Q8VY91	30S ribosomal protein S6 alpha, chloroplastic	RPS6	At1g64510
8.49194e-05	9.46886e-05	0.000113901	0.000113009	0.000128956	0.000109831	9.81973e-05	0.000123232	0.00010875	0.000109172	0.000177493	0.00015425	0.00013379	0.000115409	8.48398e-05	0.000115278	0.000149695	5.30269e-05	0.000183629	9.82178e-05	9.56089e-05	0.000142215	0.000133001	0.000195373	0.000216394	0.000202452	0.000184635	7	7	7	21.3	39.259	88	Q94AQ8;F4I891;F4I890	Photosynthetic NDH subunit of subcomplex B 2, chloroplastic	PNSB2;NDF2	AT1G64770
6.52705e-05	4.97728e-05	5.12522e-05	3.98234e-05	3.58904e-05	6.08791e-05	6.22783e-05	5.00463e-05	3.64789e-05	4.90105e-05	3.4917e-05	7.10388e-05	8.92657e-05	8.36746e-05	3.15739e-05	6.76349e-05	5.82167e-05	7.22527e-05	4.86535e-05	7.40873e-05	6.74899e-05	0.00011122	7.71765e-05	0.000101797	0.000111897	8.49927e-05	4.41221e-05	3	3	3	13.5	4.6372	18	A0A178W0D3;O80796	Membrane-associated protein VIPP1, chloroplastic	VIPP1	AT1G65260
9.80977e-05	0.000123987	0.000100778	7.1065e-05	0.000106155	9.78924e-05	0.000148671	0.000150286	0.000136132	0.000356841	0.00040494	0.000403295	0.000612063	0.000465765	0.000386325	0.000293051	0.000209003	0.000314331	0.00109921	0.00103047	0.00093044	0.000914254	0.000853162	0.00101832	0.000866344	0.00119026	0.000799665	10	6	6	52.8	84.107	132	P10795	Ribulose bisphosphate carboxylase small chain 1A, chloroplastic	RBCS-1A	AT1G67090
4.62541e-05	5.49656e-05	4.63945e-05	4.57479e-05	5.53136e-05	5.09078e-05	4.65756e-05	4.78027e-05	5.1376e-05	0.000115188	0.000116384	7.65205e-05	5.74001e-05	0.000119739	0.000116173	0.000106113	6.20477e-05	0.000118632	0.000204545	0.000195846	0.000231128	0.000156806	0.000250646	0.000121332	0.000221163	0.000144939	0.000190756	6	6	6	20.6	19.425	44	Q8W593	Probable lactoylglutathione lyase, chloroplast		AT1G67280
9.69162e-05	6.72835e-05	9.36579e-05	9.0695e-05	1.25987e-05	2.49601e-05	6.43104e-05	2.18905e-05	0.000123065	0.00019517	6.20878e-05	5.70734e-05	0.000211896	5.0276e-05	0.00012051	0.000153232	0.000168408	0.000224649	0.000352474	0.000257096	0.000110147	0.000266581	0.000326196	0.000135016	0.000301132	0.0002621	0.000188779	4	4	4	19.9	52.059	23	Q8LDL0	Protein HHL1, chloroplastic	HHL1	At1g67700
0.00015657	0.000158359	0.000159865	0.000157567	0.000152706	0.000168703	0.000153366	0.000155855	0.000163925	0.000161105	0.000159779	0.000168182	0.000130091	0.000139918	0.000133711	0.000139878	0.000198323	0.0001533	0.000209416	0.000185352	0.000176799	0.000191199	0.000178428	0.000163325	0.000182719	0.000156181	0.000196195	8	8	8	18.3	24.916	92	Q9S713	Serine/threonine-protein kinase STN7, chloroplastic	STN7	AT1G68830
0.00144083	0.00138038	0.00148822	0.00155314	0.00149684	0.00155488	0.00140501	0.00151824	0.00158561	0.00170367	0.00167539	0.00195845	0.00155539	0.00174507	0.00148536	0.00216855	0.00197179	0.00189634	0.00210496	0.00184846	0.00198652	0.00198208	0.00201984	0.00181906	0.00188955	0.00195138	0.00211906	15	15	15	60.6	323.31	509	Q9C9I7		F26A9.12	AT1G71500
6.17557e-06	1.05571e-05	6.18366e-06	7.55074e-06	7.05466e-06	9.50121e-06	6.49791e-06	6.33935e-06	8.49314e-06	2.31183e-05	2.34728e-05	2.0263e-05	2.03303e-05	2.29118e-05	2.0598e-05	0	1.65731e-05	2.08692e-05	3.67849e-05	4.87478e-05	3.49054e-05	3.63367e-05	4.03867e-05	3.50676e-05	4.47441e-05	4.40938e-05	3.11897e-05	2	2	2	3.6	4.9613	21	Q94BU1	Uncharacterized aarF domain-containing protein kinase At1g71810, chloroplastic		AT1G71810
0	0	0	8.96374e-06	0	0	0	0	1.74665e-06	3.17325e-05	4.14321e-05	1.62293e-05	4.43652e-05	1.91361e-05	4.44129e-05	1.3937e-05	0	2.4004e-05	6.37591e-05	5.99733e-05	6.1845e-05	3.55221e-05	6.75608e-05	8.19167e-05	0	9.69043e-05	9.1078e-05	3	3	3	21.9	8.7003	6	A0A1P8AVW7;F4IDE8;Q6NMC1;A0A1P8AW09		At1g72640	AT1G72640
0.000138878	0.000392333	0.000160219	0.000222429	0.000212754	0.000274358	0.000259659	0.000208894	0.000210643	0.000442644	0.000315805	0.000298799	0.000493698	0.00041961	0.000380879	0.000467767	0.000161961	0.000428719	0.000513336	0.000537513	0.000528949	0.000416304	0.000482434	0.00064401	0.000618275	0.000489052	0.000390738	4	4	4	21.8	129.26	156	Q8H0W0	Protein LOW PSII ACCUMULATION 3, chloroplastic	LPA3	AT1G73060
2.98206e-06	6.03434e-06	4.75044e-06	4.96847e-06	2.37241e-06	8.08753e-06	2.86138e-06	1.64951e-06	2.76109e-06	2.55861e-05	8.23848e-06	3.04635e-05	3.1257e-05	1.22016e-05	1.81142e-05	3.40191e-05	2.21586e-05	2.43929e-05	0.000139478	4.94313e-05	0.000124376	6.95216e-05	6.81161e-05	0.000133372	6.03935e-05	7.71324e-05	6.27222e-05	8	8	8	30.6	27.96	24	Q9AST9;A0A1P8ATD8			AT1G73110
1.15945e-05	1.55252e-05	1.67363e-05	2.04328e-05	1.48947e-05	1.949e-05	1.86199e-05	1.1501e-05	1.8896e-05	1.93544e-05	2.0537e-05	2.34851e-05	2.15364e-05	1.23712e-05	2.39022e-05	6.26635e-06	1.39953e-05	1.46716e-05	4.63525e-05	3.00418e-05	4.16186e-05	2.36974e-05	4.05479e-05	5.94685e-06	2.26921e-05	2.60832e-05	3.7154e-05	3	3	3	5.3	3.8184	5	Q9C9C0;A0A1P8AUG2	Serine protease SPPA, chloroplastic	SPPA	AT1G73990
9.26833e-05	9.32284e-05	7.19221e-05	7.40659e-05	7.11336e-05	7.12619e-05	8.70126e-05	8.02732e-05	8.87619e-05	9.93243e-05	0.000180614	0.000214538	0.000155097	0.000194023	0.00011156	0.000158191	0.000143432	0.000188097	0.000321463	0.000202758	0.000322348	0.000253232	0.00032549	0.000234338	0.00016839	0.000227273	0.000260385	4	4	4	17.1	116.6	96	A0A1P8APN5;F4HTT6	Peptidyl-prolyl cis-trans isomerase CYP26-2, chloroplastic	CYP26-2	At1g74070
0.000784899	0.00107842	0.000968288	0.000900466	0.000921329	0.000938284	0.00093652	0.000937265	0.000864608	0.00190667	0.00196334	0.00169489	0.00196899	0.00176878	0.00191312	0.00198398	0.00157913	0.00199743	0.00257557	0.00287951	0.00235496	0.0025467	0.00244656	0.002811	0.00278463	0.00278452	0.0022979	19	19	19	46.9	323.31	591	Q9CA67	Geranylgeranyl diphosphate reductase, chloroplastic	CHLP	AT1G74470
0.000121496	9.8044e-05	0.000200277	0.000146125	0.000164092	0.000101813	9.04004e-05	0.00013928	0.000148618	9.69052e-05	9.00414e-05	0.000107864	9.30028e-05	0.000169343	9.86282e-05	9.85037e-05	0.000194365	0.000111793	0.000262238	0.000241753	0.00023712	0.000270413	0.00023365	0.000140461	0.000156165	0.00010943	0.000205088	2	2	2	10.6	3.916	17	Q94F10		At1g74730	AT1G74730
8.63271e-05	6.00549e-05	7.91442e-05	8.89601e-05	5.96067e-05	8.3192e-05	0.000136614	6.08291e-05	6.32788e-05	0.000142716	0.000188022	0.000193424	0.000188223	0.000239154	0.000186673	0.00015965	0.000191554	0.000189069	0.000199566	0.000288312	0.000258071	0.000277152	0.000209787	0.000226997	0.000191191	0.000239534	0.000408778	3	3	3	20.9	8.5109	28	Q9S829	NAD(P)H-quinone oxidoreductase subunit O, chloroplastic	ndhO	AT1G74880
0.000115057	0.000102855	0.000191035	0.000120219	0.000140996	9.98709e-05	0.000121291	7.82564e-05	0.00010371	0.000134561	9.09864e-05	9.95504e-05	0.000130598	0.000126613	0.000135302	0.00017691	0.000148644	0.000127385	0.000227673	0.000242814	0.000210723	0.000231512	0.000204069	0.000202135	0.000140671	0.000266225	0.000116203	3	3	3	17.8	3.9632	19	Q9XJ27	30S ribosomal protein S9, chloroplastic	RPS9	AT1G74970
0.000118389	9.43173e-05	7.58982e-05	5.97506e-05	5.60715e-05	0.000108954	0.000111308	8.70476e-05	8.61129e-05	0.00023534	7.82495e-05	0.000236426	0	0.000165853	0.000158266	2.59827e-05	3.24896e-05	7.12649e-05	0.000192318	0.000204376	0.00027734	0.000203467	0.000393836	0.000217088	0.000201696	0.00019737	4.47915e-05	4	4	4	31.9	9.8204	17	Q9FWS4	50S ribosomal protein L31, chloroplastic	RPL31	AT1G75350
0.000209559	0.000170239	0.000219102	0.000197805	0.000220838	0.000144877	0.000157194	0.000259427	0.000192515	0.000101105	0.000117074	0.000174892	8.64369e-05	0.000188704	0.000124817	0.000114183	0.000134202	0.000123555	0.000195594	0.000219957	0.00024433	0.000179994	0.000199813	0.000158057	0.000133182	0.000122198	0.000267503	4	4	4	39.6	16.419	25	Q8GSJ6	Protein disulfide-isomerase LQY1, chloroplastic	LQY1	AT1G75690
3.81734e-05	5.23944e-05	3.19347e-05	4.77646e-05	1.74583e-05	3.94484e-05	1.13408e-05	5.06032e-05	2.36817e-05	3.96961e-05	6.14256e-05	6.56939e-05	4.65687e-05	0.000178951	6.18296e-05	3.99621e-05	0.000119147	3.23059e-05	6.18948e-05	7.19209e-05	9.76397e-05	0.000101996	6.83848e-05	6.5201e-05	4.74039e-05	6.43474e-05	0.000191524	3	3	3	24.7	14.69	23	Q9S720	PsbP domain-containing protein 3, chloroplastic	PPD3	AT1G76450
3.09089e-05	1.69366e-05	1.81566e-05	2.14382e-05	2.51254e-05	2.01464e-05	1.6078e-05	2.24315e-05	1.9149e-05	1.84503e-05	2.07857e-05	2.1771e-05	1.8335e-05	2.36252e-05	1.25742e-05	2.29542e-05	2.44291e-05	2.24904e-05	3.79459e-05	3.20435e-05	3.58272e-05	3.46583e-05	3.83446e-05	3.04388e-05	3.71278e-05	3.15347e-05	3.4715e-05	2	2	2	10.4	2.8927	10	O49292	PsbP domain-containing protein 4, chloroplastic	PPD4	AT1G77090
0.000310704	0.000381666	0.00034024	0.000286383	0.000275567	0.000383521	0.0003164	0.000320064	0.00032098	0.000339528	0.000337872	0.0002622	0.000339849	0.000260782	0.000296114	0.000370802	0.000314603	0.000344742	0.000364319	0.000398274	0.000324788	0.000283312	0.000316907	0.000397782	0.00036663	0.000398475	0.000296674	9	9	8	29	83.431	181	A0A1P8APU0;Q42593	L-ascorbate peroxidase T, chloroplastic	APXT	AT1G77490;AT2G18140;AT2G18150
1.64993e-05	2.50691e-05	1.5092e-05	1.61181e-05	1.50962e-05	2.46603e-05	1.28811e-05	2.0359e-05	1.56309e-05	2.42755e-05	7.79011e-06	3.03491e-05	4.97774e-05	3.60289e-05	7.65432e-06	1.61763e-05	2.94139e-05	3.2691e-05	2.66317e-05	4.2716e-05	2.67929e-05	2.72452e-05	4.35107e-05	3.64736e-05	5.57069e-05	6.30233e-05	1.48223e-05	3	3	3	9.1	3.3774	13	Q8GWV1;F4IBX4;F4IBX5		At1g78915	AT1G78915
0.00636467	0.00632727	0.00657447	0.00740639	0.00717283	0.0071338	0.00597832	0.00360533	0.00694662	0.00662732	0.00655332	0.00661379	0.00646671	0.00682757	0.00616197	0.00783642	0.00805797	0.00705868	0.00746994	0.00653829	0.00623005	0.0065047	0.00737121	0.00629027	0.00617836	0.00642629	0.00643648	4	4	4	36.4	92.074	189	P27202	Photosystem II 10 kDa polypeptide, chloroplastic	PSBR	AT1G79040
2.53926e-05	2.49922e-05	2.778e-05	1.13918e-05	1.33848e-05	1.95151e-05	3.46979e-05	4.28833e-05	2.27291e-05	5.8305e-05	2.16993e-05	3.10779e-05	6.77134e-05	2.97933e-05	4.43538e-05	3.23193e-05	5.15398e-05	4.19929e-05	0.000112554	8.68183e-05	0.000121155	0.000136359	0.000124209	0.000118959	0.000140539	0.000110889	8.88791e-05	8	8	8	13.9	24.757	54	Q9MA15	Uncharacterized aarF domain-containing protein kinase At1g79600, chloroplastic		AT1G79600
0.000334919	0.000297323	0.000316696	0.000311432	0.000306896	0.000338145	0.00031177	0.000292364	0.000305496	0.000391498	0.000418046	0.000454677	0.000400547	0.000466944	0.000442128	0.000459862	0.000643777	0.000445965	0.000923441	0.000851451	0.000815372	0.000898225	0.000906256	0.000683479	0.000669208	0.000644319	0.00102404	4	4	4	32.9	8.9517	77	P16180	30S ribosomal protein S17, chloroplastic	RPS17	AT1G79850
3.65818e-05	4.65225e-05	4.55327e-05	3.16025e-05	4.07024e-05	3.54943e-05	4.94716e-05	3.07082e-05	2.27974e-05	7.14109e-05	8.3854e-06	1.82834e-05	5.42778e-05	2.21481e-05	4.83037e-05	6.33948e-05	1.61665e-05	1.93464e-05	9.76652e-05	2.48001e-05	3.39564e-05	2.70905e-05	2.49217e-05	2.57454e-05	0.000121578	2.63469e-05	3.46818e-05	3	3	3	12.1	5.2107	5	A0A1P8ART2;Q0WN54		At1g80030	AT1G80030
3.82032e-05	3.38141e-05	3.45754e-05	4.11106e-05	3.00871e-05	3.55478e-05	2.77741e-05	2.86424e-05	6.84048e-05	5.15744e-05	4.64434e-05	3.87964e-05	4.3291e-05	6.50917e-05	5.48354e-05	6.25747e-05	5.93242e-05	6.27591e-05	9.25742e-05	8.3833e-05	8.41862e-05	8.82046e-05	8.79924e-05	7.97731e-05	7.69314e-05	7.98201e-05	8.44033e-05	1	1	1	3.2	2.6571	26	Q9SJV5	Sec-independent protein translocase protein TATC, chloroplastic	TATC	AT2G01110
0.000173057	0.000163759	0.000150864	0.000183057	0.000192434	0.000194364	0.000171008	0.000175015	0.00016834	0.000342589	0.000242726	0.000349483	0.000266751	0.000333691	0.000285675	0.000282398	0.000270327	0.000353938	0.000956727	0.000787522	0.000934561	0.000890379	0.000845208	0.000871188	0.000873376	0.000886383	0.000828029	14	7	7	38.6	88.636	174	F4IGL5;Q9SJU4;F4IGL7	Fructose-bisphosphate aldolase;Probable fructose-bisphosphate aldolase 1, chloroplastic	FBA1	AT2G01140;AT2G21330
3.4625e-05	3.10031e-05	3.8543e-05	3.85864e-05	4.89292e-05	3.71627e-05	2.92675e-05	4.86765e-05	3.57692e-05	4.91388e-05	5.10477e-05	6.88746e-05	5.7369e-05	5.13011e-05	5.89525e-05	6.35893e-05	7.63159e-05	5.47766e-05	4.24172e-05	3.42953e-05	4.32047e-05	5.01179e-05	5.20302e-05	5.25205e-05	4.50825e-05	5.87691e-05	4.0987e-05	1	1	1	5.9	1.5155	0	Q9ZQ78			AT2G03420
0.0532551	0.0732737	0.0597359	0.0542333	0.0509427	0.0616119	0.0565165	0.0646691	0.0650107	0.0514625	0.0564729	0.0542614	0.0542985	0.0556751	0.0523487	0.0527839	0.0439119	0.0585105	0.0314141	0.0496795	0.042939	0.0477004	0.0489814	0.0468986	0.0432969	0.0447164	0.0521864	14	8	8	57	323.31	1015	Q9SHR7;Q9S7J7;Q9XF87;A0A1I9LMB4;A0A1P8AZ91		LHCB2.1;LHCB2.2;Lhcb2:4	AT2G05070;AT2G05100;AT3G27690
0.000192227	0.00019715	0.000280337	0.000228508	0.000272438	0.000261145	0.000199802	0.000272183	0.000249594	0.000159966	0.000149867	0.000180181	0.000168629	0.000168869	0.000134853	0.000159417	0.000198981	0.000199458	0.000250361	0.000173624	0.000175199	0.000231351	0.000219965	0.000195015	0.000170197	0.000165804	0.000249723	2	2	2	14.4	23.312	25	Q9SJ31		At2g05310	AT2G05310
0.000720964	0.001032	0.000865549	0.000925939	0.000922437	0.000744438	0.00121841	0.00113769	0.00084357	0.000912902	0.000953252	0.000801452	0.000992094	0.000867762	0.000984445	0.00067301	0.000750934	0.000668948	0.00117352	0.00106468	0.00129305	0.00118235	0.00123152	0.00151034	0.00170967	0.00180922	0.00119468	2	2	2	18.8	5.5678	54	Q9SL05	Protein PROTON GRADIENT REGULATION 5, chloroplastic	PGR5	AT2G05620
0	0	0	0.000114019	0	0	7.83033e-05	0	9.36602e-05	0.000127284	0.000114191	0.000144842	0.000121812	0.000123041	0.000119306	0.000155803	0	0.000167109	0.000186879	0.000174278	0.000165504	0	0.00016863	0.000163449	0.00016161	0.000151577	0	1	1	1	7	2.3387	3	Q8S8K0			AT2G17972
8.09039e-05	0.000107492	0.000100439	0.000106124	9.36061e-05	6.7832e-05	0.000159206	7.80031e-05	0.00012006	1.19714e-05	3.41203e-05	9.88802e-06	0.000119024	5.70211e-05	5.04e-05	8.71192e-06	6.36613e-05	6.69994e-05	0.000111979	0.000116926	6.27234e-05	4.96937e-05	0.000121504	0.000151281	0.000237382	0.000162091	2.60561e-05	5	5	5	14.2	44.651	29	Q38885	Preprotein translocase subunit SCY1, chloroplastic	SCY1	AT2G18710
0.00967087	0.00913288	0.0106564	0.0111267	0.0102878	0.0115876	0.00826262	0.00892553	0.00967203	0.00645157	0.00619464	0.00736638	0.00653613	0.00830678	0.0061144	0.00669036	0.00734089	0.00721816	0.00761428	0.00675364	0.00760983	0.00763424	0.00758617	0.00573381	0.00571958	0.0062657	0.00712165	6	4	4	53.8	323.31	217	Q9S714	Photosystem I reaction center subunit IV B, chloroplastic	PSAE2	AT2G20260
0.00055151	0.00130951	0.000508199	0.000753279	0.000939559	0.000456234	0.00153366	0.000897672	0.000801128	0.00123857	0.00148787	0.000963139	0.0011452	0.000775687	0.000841148	0.000797719	0.000922367	0.000760075	0.00102126	0.000806221	0.00090555	0.000887264	0.00104533	0.00113545	0.00146808	0.00167805	0.000666431	8	8	8	22	106.95	211	Q9SKT0	Protein THYLAKOID FORMATION 1, chloroplastic	THF1	AT2G20890
1.42195e-05	9.29724e-06	1.30153e-05	1.56611e-05	1.29205e-05	1.22821e-05	8.63589e-06	1.29283e-05	1.45746e-05	4.84147e-05	4.22322e-05	6.89751e-05	3.60033e-05	8.01636e-05	3.89441e-05	6.44643e-05	5.82558e-05	5.51492e-05	0.000125523	0.000108811	0.000131132	0.000116967	0.000125173	9.30723e-05	7.86017e-05	5.54825e-05	7.01301e-05	4	4	4	18.2	21.246	32	A0A1P8B167;Q9SJU9	Epimerase family protein SDR39U1 homolog, chloroplastic	GC1	AT2G21280
4.09017e-06	9.73102e-06	4.24184e-06	0	5.93347e-06	0	0	0	5.72484e-06	3.14584e-05	0	0	2.14082e-05	2.70178e-05	2.73819e-05	0	0	0	3.54095e-05	2.73705e-05	4.56856e-05	3.0433e-05	0	6.25358e-05	0	4.61267e-05	0	1	1	1	5.7	1.6334	10	Q8GWP4		At2g21530	AT2G21530
5.01789e-05	4.58005e-05	5.90796e-05	4.25271e-05	4.51861e-05	5.6846e-05	4.01692e-05	4.2227e-05	4.18983e-05	0.000178799	0.000195596	0.00026475	0.000217629	0.000221828	0.000219496	0.000201125	0.000233241	0.000210479	0.000266892	0.000238265	0.00028382	0.000285144	0.000310651	0.00012558	0.000183345	0.000151707	0.000288522	4	4	3	31.4	27.244	54	F4IHK9;Q03250	Glycine-rich RNA-binding protein 7	CCR2;RBG7	AT2G21660
0.000220703	0.000114395	0.000144187	0.000175126	0.000159253	0.000143471	0.000107288	0.000150604	0.00015049	0.000204293	0.000171505	0.000289249	0.000184893	0.000212715	0.000192437	0.000236192	0.000241028	0.000204778	0.00022539	0.000228165	0.000218342	0.000205494	0.000227341	0.000194949	0.000195878	0.000183463	0.000161872	4	4	4	13.6	17.101	55	Q9SJ03		At2g21960	AT2G21960
0.00110968	0.000877545	0.00104378	0.00111066	0.00106256	0.00115262	0.000816412	0.00103807	0.00112933	0.000587164	0.00110335	0.00122069	0.0010362	0.0011629	0.00107568	0.000524288	0.00123492	0.00103488	0.00138432	0.00141995	0.00132119	0.00135973	0.0013682	0.00124501	0.0014427	0.00132386	0.00155607	5	5	5	19.8	323.31	156	O64835		YCF37	AT2G23670
0	0	0	0	3.72858e-06	3.14556e-06	0	0	0	1.11021e-05	1.40844e-05	1.21379e-05	0	1.78515e-05	1.56784e-05	0	0	1.29759e-05	2.25055e-05	5.4583e-05	2.55674e-05	2.15352e-05	2.44065e-05	2.83128e-05	2.42173e-05	2.42441e-05	3.31081e-05	1	1	1	4.5	4.4553	5	O82234	Translation initiation factor IF-3	At2g24060	AT2G24060
5.38316e-06	5.32317e-06	5.77018e-06	6.69449e-06	5.10399e-06	3.68414e-06	5.45102e-06	6.34545e-06	5.38492e-06	1.93435e-05	2.00363e-05	2.0038e-05	2.11295e-05	1.25211e-05	2.52052e-05	3.40601e-05	3.26827e-05	2.46064e-05	7.83052e-05	6.11887e-05	5.94699e-05	6.85306e-05	6.20328e-05	7.27853e-05	6.37121e-05	9.17091e-05	4.81119e-05	3	3	3	6.1	6.6642	16	Q9ZQ26		At2g24420	AT2G24420
2.31152e-05	2.95755e-05	3.17702e-05	3.69596e-05	3.53034e-05	1.93099e-05	1.61234e-05	4.09129e-05	3.41474e-05	4.42677e-05	6.47434e-05	7.32225e-05	5.77041e-05	3.62586e-05	5.21781e-05	6.53183e-05	8.17703e-05	6.2575e-05	0.000196355	0.000157514	0.000192329	0.000184326	0.000202181	0.000169287	0.000164516	0.000181317	0.000153362	5	5	5	15.4	24.762	80	Q9SK50	Protein TIC 55, chloroplastic	TIC55	AT2G24820
4.86793e-05	4.10426e-05	4.34178e-05	3.31695e-05	4.07258e-05	5.34556e-05	3.44725e-05	4.32082e-05	3.8298e-05	8.20483e-05	3.51274e-06	7.52443e-05	6.49123e-05	7.7766e-05	7.40762e-05	0.00010476	0.000121876	0.000104656	0.000161325	0.00013692	1.9673e-05	0.000158285	0.000143161	0.000131485	0.000155313	0.000157533	0.000179326	2	2	2	8.3	5.6314	4	Q1EBV7	Sodium/pyruvate cotransporter BASS2, chloroplastic	BASS2	AT2G26900
8.19873e-05	5.9759e-05	6.80367e-05	9.4487e-05	8.87843e-05	0.000109718	6.09544e-06	9.69805e-05	9.32452e-05	2.54811e-05	2.84803e-05	1.38056e-05	4.90659e-05	6.59164e-05	5.80471e-06	5.24711e-05	3.00227e-05	3.6092e-05	9.58531e-05	4.92927e-05	9.56116e-05	0.000104155	4.75197e-05	1.58936e-05	7.02668e-06	0	5.8463e-05	3	3	3	22.9	4.2623	8	Q9XIN6		At2g27290	AT2G27290
0	0	1.13847e-05	5.53487e-06	1.45478e-05	1.37175e-05	1.1973e-05	3.33761e-06	1.0612e-05	6.89523e-05	4.04767e-05	1.81823e-05	3.88389e-05	4.85176e-05	5.34411e-05	4.45192e-05	4.41344e-05	7.19723e-05	9.57067e-05	9.83436e-05	0.00010034	7.94093e-05	6.93772e-05	8.76801e-05	9.36341e-05	7.09117e-05	5.85072e-05	3	3	3	10.7	26.116	47	Q9ZUX0		At2g27680	AT2G27680
2.52137e-05	1.91395e-05	2.3743e-05	2.81057e-05	2.35376e-05	3.95048e-05	2.36933e-05	2.93637e-05	2.64255e-05	7.93495e-05	7.32761e-05	6.11812e-05	4.51975e-05	5.78076e-05	4.70275e-05	4.19126e-05	6.36393e-05	7.00133e-05	0.000359979	0.000258627	0.000319528	0.00026381	0.000317727	0.000319176	0.000240629	0.000287321	0.000232398	12	12	12	28.3	60.259	84	P21238	Chaperonin 60 subunit alpha 1, chloroplastic	CPN60A1	AT2G28000
8.08343e-05	5.70398e-05	8.61863e-05	5.12826e-05	5.58675e-05	9.56885e-05	5.98861e-05	2.79913e-05	3.77477e-05	2.60037e-05	4.40809e-05	2.81346e-05	2.61221e-05	1.99219e-05	3.09457e-05	4.42022e-05	4.96866e-05	4.41152e-05	2.36743e-05	3.44726e-05	2.94286e-05	2.91322e-05	4.99953e-06	2.93714e-05	1.35435e-05	3.68617e-05	3.05742e-05	3	3	3	8.8	3.2077	9	F4IJM1;Q8LBP4	Inner membrane protein ALBINO3, chloroplastic	ALB3	AT2G28800
0.00025159	0.000217389	0.00030734	0.000270983	0.000247212	0.000333918	0.000262852	0.000300784	0.000231845	0.000225956	0.000211868	0.000186224	0.000236964	0.00019868	0.000231096	0.000218035	0.000334333	0.000314398	0.000268226	0.00048909	0.000584097	0.000481696	0.000545165	0.000387042	0.000443792	0.000357162	0.000396131	3	3	3	21.6	61.618	47	Q9ZV24	Outer envelope pore protein 16-1, chloroplastic	OEP161	AT2G28900
2.72202e-05	4.30916e-05	3.19488e-05	4.45495e-05	4.22086e-05	5.11051e-05	4.80448e-05	3.9754e-05	3.20626e-05	7.92178e-05	9.82947e-05	0.000109698	0.000110238	0.000128027	0.000100393	0.000101987	7.32256e-05	5.53627e-05	8.52894e-05	5.1314e-05	0.000123831	4.23999e-05	0.000114991	5.76077e-05	5.59651e-05	8.67732e-05	7.06505e-05	7	7	7	16.5	14.455	36	F4IMT3;O04921	Ferrochelatase;Ferrochelatase-2, chloroplastic	FC2	AT2G30390
0.00164807	0.00185389	0.00169178	0.00153653	0.00149306	0.00143471	0.00191117	0.001826	0.00182799	0.00324036	0.00294715	0.00302848	0.00332723	0.00313986	0.00338296	0.00325306	0.00223867	0.00294482	0.00346826	0.00410235	0.00356971	0.00320426	0.00324222	0.00348391	0.00347252	0.00386541	0.00338231	40	40	16	61.7	323.31	1354	A0A1P8AXC1;O80860	ATP-dependent zinc metalloprotease FTSH 2, chloroplastic	FTSH2	AT2G30950
0.00023442	0.000175654	0.000205961	0.000214729	0.000113286	0.000155671	0.000181902	0.000201058	0.000199118	0.000395711	0.000420115	0.00044845	0.000388528	0.000390421	0.000353092	0.000500234	0.000510239	0.000506326	0.000659477	0.000561208	0.000563329	0.000664021	0.000606643	0.000574972	0.000523476	0.000557208	0.000640194	6	6	6	23.8	62.862	65	P93014	30S ribosomal protein S5, chloroplastic	rps5	AT2G33800
0.209957	0.176926	0.196904	0.190367	0.2146	0.173582	0.203252	0.234207	0.221193	0.174912	0.185273	0.166132	0.198878	0.19577	0.206678	0.143585	0.139872	0.153664	0.193801	0.182083	0.177379	0.164202	0.166738	0.145734	0.135122	0.139834	0.145731	20	20	5	89.5	323.31	2911	Q39142		Lhb1B1	AT2G34430
0.000244496	0.000211915	0.000229265	0.000212066	0.000221363	0.000232841	0.000189528	0.000212103	0.000218043	0.000283244	0.000295277	0.000347612	0.000293366	0.000359199	0.000314351	0.000309521	0.000376262	0.000358606	0.000525626	0.000508788	0.00045005	0.000454443	0.000520768	0.0004544	0.000417519	0.000466772	0.000569803	6	6	6	28.2	61.817	96	Q8H124	Uncharacterized protein At2g34460, chloroplastic		AT2G34460
0.000399823	0.000661827	0.000602831	0.000480405	0.000674409	0.000427853	0.00064389	0.00063599	0.00056626	0.000844444	0.00085844	0.000786763	0.000969368	0.000830531	0.000997896	0.000743735	0.000729224	0.000713779	0.0019721	0.00192077	0.00208554	0.00192806	0.00222659	0.00229658	0.00229899	0.00139311	0.00171955	10	10	10	28.2	169.33	336	O82291	Probable plastid-lipid-associated protein 3, chloroplastic	PAP3	AT2G35490
5.55014e-06	5.22168e-06	3.85955e-06	1.66328e-05	6.18243e-06	1.22561e-05	5.72549e-06	0	5.21869e-06	5.53001e-05	0	5.37392e-05	0	2.37295e-05	0	5.85332e-05	0	0	8.94077e-05	1.71022e-05	4.52111e-05	6.74082e-05	8.75732e-05	5.21228e-05	6.24759e-05	5.12289e-05	0	4	2	2	17.6	2.8858	7	A0A1P8AXD8;O82533	Cell division protein FtsZ homolog 2-1, chloroplastic	FTSZ2-1	AT2G36250
7.6702e-05	8.83773e-05	6.99334e-05	6.87106e-05	7.14367e-05	8.26142e-05	4.43937e-05	3.80223e-05	5.34925e-05	0.000177347	0.000170781	0.000168165	0.000128602	0.000165876	0.000150157	0.000134302	0.000171699	0.000133727	0.00022164	0.000210882	0.000284064	0.000207052	0.00022689	0.000210767	0.000227267	0.000249332	0.000231585	4	4	4	26	50.509	47	Q9ZUU4	RNA-binding protein CP29B, chloroplastic	CP29B	AT2G37220
1.35995e-05	1.01321e-05	1.0691e-05	8.37689e-06	1.07407e-05	1.18066e-05	9.14928e-06	1.20688e-05	1.06232e-05	3.05418e-05	2.82099e-05	3.74448e-05	3.02453e-05	3.402e-05	2.36033e-05	3.95317e-05	3.11498e-05	3.47136e-05	8.62124e-05	9.43557e-05	6.88862e-05	7.61547e-05	7.61877e-05	8.01576e-05	7.02613e-05	7.50532e-05	7.33308e-05	7	7	7	12.7	20.293	51	Q9LD43	Acetyl-coenzyme A carboxylase carboxyl transferase subunit alpha, chloroplastic	CAC3	AT2G38040
0.000134778	0.000112519	0.000137905	0.000123803	9.65485e-05	0.000106432	0.000137006	0.000120902	0.000135436	0.000144339	0.000161866	0.000159481	0.000147281	0.000150327	0.000143258	0.000160673	0.000170491	0.000166486	0.000186908	0.000184804	0.000148729	0.000181177	0.000161876	0.000160629	0.000168593	0.000166548	0.000200775	5	5	5	19.7	12.118	47	O80634	Photosynthetic NDH subunit of lumenal location 1, chloroplastic	PNSL1	AT2G39470
0.00341491	0.00332578	0.0035433	0.0033814	0.00330101	0.00370669	0.0032221	0.00321841	0.00341929	0.0113371	0.0124113	0.012134	0.0113768	0.0122513	0.011987	0.0125542	0.0111859	0.0119315	0.0439521	0.047339	0.046339	0.039836	0.0399425	0.0428942	0.0416909	0.0471922	0.0423597	34	34	34	71.3	323.31	1825	P10896;F4IVZ7	Ribulose bisphosphate carboxylase/oxygenase activase, chloroplastic	RCA	AT2G39730
2.52609e-05	3.77346e-05	3.12784e-05	1.31962e-05	1.53114e-05	2.29692e-05	4.37945e-05	3.39728e-05	3.59804e-05	0.00210244	0.00190461	0.00162376	0.00252137	0.00233251	0.00215178	0.00174818	0.00100099	0.00131492	0.00610659	0.00833688	0.00668663	0.00512327	0.00574507	0.00678308	0.00712942	0.00741629	0.00538316	10	9	9	46.4	323.31	247	Q9S7W1;F4IGY6	Chlorophyll a-b binding protein CP29.3, chloroplastic	LHCB4.3	AT2G40100
1.02807e-05	6.39932e-06	1.283e-05	9.54616e-06	2.11685e-05	7.21891e-06	6.87815e-06	2.7091e-05	8.58447e-06	3.22871e-05	2.23836e-05	3.64172e-05	2.88741e-05	6.98192e-05	2.65152e-05	3.67864e-05	2.47027e-05	2.15155e-05	8.08364e-05	7.64633e-05	0.000163701	7.40563e-05	6.20651e-05	5.03725e-05	4.99318e-05	7.39995e-05	8.39219e-05	4	4	4	15.6	8.0505	18	Q0WPT7	Uncharacterized methyltransferase At2g41040, chloroplastic		AT2G41040
0.000140344	0.000167177	0.000164046	9.08397e-05	8.81721e-05	8.21041e-05	0.000155045	9.4115e-05	9.08973e-05	1.80026e-05	2.07126e-05	4.72968e-05	3.47599e-05	5.3248e-05	1.82415e-05	0	2.14469e-05	2.33849e-05	0.000139609	0.000179836	7.84273e-05	7.35833e-05	0.000112465	2.9431e-05	8.364e-05	0.000118598	0.000102144	5	5	5	28.1	28.394	32	Q8S9M1;F4IM05;A8MRU9	Probable plastid-lipid-associated protein 13, chloroplastic	PAP13;At2g42130	AT2G42130
0.00115807	0.00138015	0.00118033	0.00130773	0.00134105	0.00146509	0.00150427	0.00122459	0.0012097	0.000909447	0.000896931	0.00100341	0.000993752	0.000837188	0.000866409	0.000873982	0.00101542	0.000824328	0.000893449	0.000764955	0.000829281	0.000892857	0.000791613	0.000914546	0.00103381	0.00108771	0.000762453	10	10	10	53.4	323.31	279	O48529	Rhodanese-like domain-containing protein 9, chloroplastic	STR9	AT2G42220
0.000343169	0.000342076	0.000341119	0.000332988	0.000317605	0.000286541	0.000340866	0.000324837	0.00030819	0.000590554	0.000758214	0.000631583	0.00072649	0.000602759	0.000689584	0.000776751	0.000634511	0.000790423	0.00124294	0.00139731	0.00118544	0.00119013	0.00108514	0.00138817	0.00133875	0.0013598	0.00106158	9	9	9	42.4	245.22	189	Q9SKX4	50S ribosomal protein L3-1, chloroplastic	RPL3A	AT2G43030
2.67779e-05	1.2011e-05	1.64656e-05	7.94365e-06	8.51616e-06	1.01579e-05	1.02298e-05	9.66556e-06	7.83898e-06	0	1.24189e-05	3.91399e-06	1.70715e-05	0	1.96709e-05	0	0	1.11814e-05	1.30588e-05	0	0	1.39569e-05	0	0	0	0	0	1	1	1	7.2	1.7645	6	A0A1P8B252;O22870	Peptidyl-prolyl cis-trans isomerase FKBP16-3, chloroplastic	FKBP16-3	AT2G43560
0	1.39374e-06	0	0	1.46368e-06	0	0	0	0	3.04137e-05	1.20985e-05	1.07668e-05	0	1.26027e-05	1.46833e-05	0	1.44026e-05	2.29287e-05	6.00174e-05	7.08054e-05	6.75767e-05	5.60339e-05	4.92501e-05	6.52982e-05	5.56959e-05	6.15414e-05	3.71325e-05	2	2	2	9.5	24.725	23	F4IS32;O22832;Q9LF04;Q9M879	Acyl-[acyl-carrier-protein] desaturase;Acyl-[acyl-carrier-protein] desaturase 7, chloroplastic;Acyl-[acyl-carrier-protein] desaturase 1, chloroplastic;Acyl-[acyl-carrier-protein] desaturase 5, chloroplastic	SSI2;FAB2;S-ACP-DES1;S-ACP-DES5	AT2G43710;AT3G02630
1.00118e-05	9.93207e-06	1.38237e-05	1.47049e-05	1.52676e-05	1.16234e-05	1.13367e-05	6.36746e-06	1.1508e-05	2.65564e-05	1.31156e-05	2.90226e-05	1.78003e-05	1.40531e-05	3.1031e-05	3.02212e-05	8.25062e-06	1.3322e-05	1.43827e-05	0	0	2.42853e-05	0	1.1198e-05	4.37633e-05	0	8.33624e-06	2	2	2	18.8	3.8264	3	O22160	Thylakoid lumenal 15 kDa protein 1, chloroplastic		AT2G44920
0	3.47313e-06	9.95462e-06	0	0	0	0	3.20104e-06	1.50971e-06	1.52291e-05	1.74313e-05	1.69626e-05	2.01987e-05	1.55149e-05	1.94127e-05	9.02771e-06	0	1.30897e-05	5.95598e-05	5.07918e-05	3.49813e-05	4.58948e-05	6.04565e-05	8.52801e-05	7.15635e-05	0.000113284	4.65129e-05	3	3	3	12	6.0157	12	O80842	Cell division protein FtsY homolog, chloroplastic	CPFTSY	AT2G45770
0.00565301	0.00329294	0.00496661	0.00403869	0.00407918	0.00476611	0.00348764	0.00452051	0.00377641	0.0045028	0.00432462	0.00482295	0.00386144	0.00436164	0.00354404	0.00530967	0.00542609	0.00519595	0.00571306	0.00763795	0.00589466	0.00600168	0.00597543	0.00549161	0.00585639	0.00690129	0.00840975	2	2	2	22.4	323.31	143	Q8LCA1	Protein CURVATURE THYLAKOID 1B, chloroplastic	CURT1B	AT2G46820
2.10106e-05	3.38348e-05	3.45797e-05	2.40743e-05	1.81084e-05	3.03761e-05	3.59008e-05	2.58194e-05	2.73553e-05	7.99287e-05	9.46043e-05	1.86909e-05	5.28721e-05	6.96218e-05	5.97136e-05	8.126e-05	4.57308e-05	9.15246e-05	0.000132667	0.00018709	0.000165401	0.000154213	0.000193547	0.000250855	0.000187274	0.000230118	0.000173146	5	5	5	30.3	40.168	37	Q8W4F1	Probable plastid-lipid-associated protein 10, chloroplastic	PAP10	AT2G46910
0.00017584	0.000127442	0.000146484	0.000127909	0.000113793	0.000137913	0.000130288	0.000121454	0.00017192	0.000194133	0.000135074	0.000206557	0.000118441	0.000207684	0.000185295	0.000163564	0.000253628	0.000169244	0.000261139	0.000140515	0.000213044	0.000244185	0.000285036	0.0001957	0.000209927	0.000163308	0.00013421	3	3	3	9.1	3.9952	52	Q9SGH4	Photosynthetic NDH subunit of lumenal location 3, chloroplastic	PNSL3	AT3G01440
0.000199458	0.000198082	0.000216054	0.000199252	0.000218817	0.000220558	0.000189316	0.000228001	0.000195045	0.00010801	0.000207357	0.000269735	0.000140414	0.000196265	0.000181651	0.000186084	0.000235815	0.000205502	0.000131885	0.000111719	0.000116933	0.000142842	0.000135938	9.34435e-05	0.000134462	0.000142139	0.000115975	9	9	9	32.5	21.389	86	Q9SSA5	Peptidyl-prolyl cis-trans isomerase CYP38, chloroplastic	CYP38	AT3G01480
0.000386219	0.000444734	0.00042434	0.000358287	0.000294088	0.000433518	0.000381114	0.00042231	0.000357515	0.000690576	0.000808327	0.000822647	0.000924329	0.00085919	0.000833537	0.00092319	0.000874986	0.000840444	0.00278659	0.00332186	0.00304426	0.00262778	0.00285412	0.0026479	0.00293759	0.00288729	0.0032265	15	15	8	61	323.31	275	A0A1I9LQB3;P27140	Beta carbonic anhydrase 1, chloroplastic	BCA1	AT3G01500
0	4.42071e-05	3.13918e-05	2.02745e-05	2.2937e-05	3.09821e-05	2.30139e-05	2.93969e-05	2.56235e-05	0	0	5.0874e-05	0	4.27445e-05	0	0	0	3.76032e-05	8.85526e-05	0	9.10349e-05	8.23185e-05	8.86122e-05	7.77002e-05	7.47557e-05	6.82804e-05	8.82611e-05	1	1	1	6.7	3.9207	11	Q9XFH8	Thioredoxin F1, chloroplastic		AT3G02730
0	3.22326e-06	0	0	4.46458e-06	0	0	0	0	0	0	0	8.90481e-06	1.04997e-05	7.17994e-06	0	0	7.1717e-06	1.91173e-05	0	1.91126e-05	0	0	1.98396e-05	0	0	1.95518e-05	1	1	1	6.9	2.4896	2	Q9S726	Probable ribose-5-phosphate isomerase 3, chloroplastic	RPI3	AT3G04790
5.37185e-05	6.39488e-05	5.37527e-05	4.25309e-05	3.84577e-05	5.22409e-05	6.38005e-05	4.70071e-05	4.59831e-05	0.000146735	0.000134529	9.90729e-05	0.00016016	0.000100207	0.0001541	0.000155447	9.85908e-05	0.000125142	0.000190381	0.000157595	0.000189114	0.000225626	0.000247651	0.000290408	0.000316489	0.000353342	0.000218639	3	3	3	15.8	7.1966	52	Q9M7X9	Thioredoxin-like protein CITRX, chloroplastic	CITRX	AT3G06730
0.00019829	0.000216546	0.000203779	0.00017013	0.00019237	0.000180684	0.000200074	0.000208523	0.000216513	0.00119608	0.00133105	0.00139377	0.00124578	0.0013699	0.0012984	0.00118956	0.0012713	0.00129717	0.00436514	0.00375675	0.00416918	0.00385447	0.00387136	0.00391674	0.00369361	0.00410973	0.00392787	17	17	12	34.9	323.31	436	P31167	ADP,ATP carrier protein 1, mitochondrial	AAC1	AT3G08580;AT4G28390
0.000256572	0.000203556	0.000214381	0.000170938	0.000183269	0.000242305	0.000191541	0.000218229	0.000217525	0.000277982	0.000252676	0.00016804	0.000227956	0.000292083	0.000194314	0.000250679	0.000248323	0.000274092	0.000223283	0.000183018	0.00015792	0.000169003	0.000182903	0.000235814	0.000229118	0.000230749	0.000177075	6	6	6	37.9	18.322	62	Q9SR92	Rhodanese-like domain-containing protein 10	STR10	AT3G08920
0.028885	0.0358749	0.0439252	0.0358056	0.0367863	0.0307115	0.0383959	0.0355321	0.0330139	0.0293747	0.0287914	0.0305976	0.0334074	0.0317108	0.0297066	0.0282588	0.0299298	0.0254842	0.0284071	0.0256541	0.0290598	0.0264741	0.0274557	0.0309373	0.0283001	0.0265898	0.0253197	18	18	15	62.4	323.31	1527	Q9XF88	Chlorophyll a-b binding protein CP29.2, chloroplastic	LHCB4.2	AT3G08940
0.000261306	0.0002306	0.000341644	0.000329919	0.000347418	0.000288683	0.000266377	0.000259918	0.000317577	0.000357301	0.000421391	0.000610835	0.000527477	0.000640932	0.000520075	0.000529615	0.000423643	0.000538139	0.000569685	0.000386056	0.000519297	0.000489804	0.000552689	0.000460102	0.000333203	0.000488556	0.000401882	8	8	8	39.1	19.643	88	Q9SR70	Peptidyl-prolyl cis-trans isomerase FKBP16-4, chloroplastic	FKBP16-4	AT3G10060
0	5.21754e-06	5.83695e-06	8.24161e-06	1.16973e-05	4.87715e-06	0	1.0234e-05	3.4241e-06	1.63409e-05	0	1.79508e-05	0	1.3694e-05	0	3.42867e-05	3.92764e-06	1.51575e-05	1.33671e-05	3.32476e-05	3.57974e-05	1.82828e-05	2.01231e-05	2.17154e-05	2.80611e-05	1.33484e-05	3.74233e-05	2	2	2	13.9	3.475	5	Q9SR77	Heme-binding-like protein At3g10130, chloroplastic		AT3G10130
5.20686e-07	6.53262e-07	1.84699e-06	0	0	0	1.8045e-06	1.53044e-06	0	1.92876e-06	2.11385e-06	0	2.4218e-06	4.63939e-06	5.83555e-06	3.16408e-06	6.92087e-06	2.22552e-06	2.55837e-05	1.10281e-05	2.05008e-05	1.59734e-05	2.35485e-05	1.26247e-05	1.24226e-05	1.16231e-05	4.42997e-06	3	3	3	4.8	5.8843	4	Q9CAF6	Probable DNA gyrase subunit A, chloroplastic/mitochondrial	GYRA	AT3G10690
9.3133e-06	4.82327e-06	7.22424e-06	2.61623e-06	1.36168e-05	1.36245e-05	3.11149e-05	2.06998e-05	0	4.75787e-05	4.53328e-05	1.63965e-05	4.39818e-05	2.81615e-05	2.26073e-05	5.52274e-05	5.13833e-05	3.63009e-05	0.000251324	0.000220137	0.000220836	0.000205385	0.000224271	0.000268556	0.000222113	0.000223266	0.000194998	4	4	2	26.3	46.324	40	Q96291	2-Cys peroxiredoxin BAS1, chloroplastic	BAS1	AT3G11630
0.000114375	8.5556e-05	0.000101519	5.78516e-05	7.98831e-05	6.73838e-05	7.24719e-05	5.91862e-05	8.29035e-05	8.46583e-05	0.00011774	0.000107939	8.6658e-05	9.55477e-05	7.78456e-05	0.000124718	0.000177584	0.00011129	0.000190072	0.000248643	0.000261508	0.000150992	0.00014798	0.000128789	0.000120446	0.000219412	0.000141821	2	2	2	12.4	2.6362	36	Q9LHH3		At3g12345	AT3G12345
1.08492e-05	0	1.31722e-05	1.65901e-05	1.98275e-05	1.18647e-05	1.79905e-05	1.80094e-05	1.8056e-05	4.00746e-05	2.60674e-05	3.28428e-05	5.16563e-05	4.64469e-05	0	0	5.84367e-05	5.29683e-05	0.000161986	0.00015763	0.000162039	0.000105912	0.000122683	7.5614e-05	6.40582e-05	5.73492e-05	9.83512e-05	1	1	1	6.3	3.9207	12	Q9LK61	30S ribosomal protein S10, chloroplastic	RPS10	At3g13120
0.00059743	0.000454957	0.000626078	0.000564873	0.000520369	0.000575084	0.000464939	0.000592459	0.000500123	0.000535722	0.000522479	0.00054926	0.000493802	0.000484145	0.000465453	0.000546102	0.000678762	0.000583681	0.000761951	0.00059522	0.000683114	0.000745931	0.000849902	0.000746372	0.000781237	0.00073453	0.000797518	6	6	6	37.1	46.24	106	F4JFR2;F4JFR1;Q940U6	Protein FLUORESCENT IN BLUE LIGHT, chloroplastic	FLU	AT3G14110
3.86293e-05	3.79254e-05	3.36555e-05	2.56857e-05	3.10219e-05	3.34059e-05	3.21227e-05	2.99989e-05	3.42979e-05	0.000102069	0.00010682	0.00013353	0.000123224	0.000124472	0.00011406	0.000131009	0.000130687	0.000175954	0.000478847	0.000456916	0.000441672	0.000443857	0.000416084	0.000413442	0.000349285	0.000402836	0.000347762	9	9	4	28.6	30.297	48	Q2V3V9;Q9LRR9;A8MS37;B3H4B8	Peroxisomal (S)-2-hydroxy-acid oxidase GLO1	At3g14420;GLO1	AT3G14420;AT3G14420;AT4G18360
0.00027537	0.000233441	0.000253745	0.00024989	0.000238738	0.000287246	0.000224359	0.000239418	0.000229112	0.000353615	0.000315009	0.000297933	0.000338868	0.000275792	0.000300149	0.000399257	0.000399366	0.000399418	0.000507375	0.000494668	0.00041784	0.000552118	0.000537498	0.000517294	0.000451276	0.000584029	0.000517212	3	3	3	12.4	5.6836	36	Q9ASV6	30S ribosomal protein S20, chloroplastic	RPS20	AT3G15190
0.000119959	0.000144223	0.000150127	0.000186058	0.000154192	0.000155519	0.000133149	0.000182056	0.000162255	0.000232279	0.000212799	0.000276353	0.000234854	0.000224111	0.000198962	0.000244148	9.17526e-05	0.000232242	0.000380426	0.000335087	0.000332488	0.000349545	0.000353496	0.000290213	0.000116298	0.000121877	8.51059e-05	3	3	3	20.7	4.6348	20	Q9SEU6	Thioredoxin M4, chloroplastic		AT3G15360
8.90045e-05	0.000115232	9.50428e-05	8.38828e-05	0.000100119	0.000102035	0.000112121	8.93601e-05	7.36725e-05	0.000148085	0.000160507	0.000124968	0.000162744	0.000130917	0.000147309	9.98016e-05	0.000111394	0.000167838	0.000179754	0.000264452	0.000154927	0.000149333	0.000158989	0.000232035	0.000233019	0.000243173	0.000138816	6	6	6	26.7	87.105	40	A0A1I9LQ23;A0A1I9LQ22;P82869	Peptidyl-prolyl cis-trans isomerase CYP37, chloroplastic	CYP37	AT3G15520
0.000147152	8.69082e-05	0.000118709	0.000107492	0.000136631	7.20172e-05	0.000104601	0.00010852	0.000107329	0.000185342	0.000185129	0.000217238	0.000172867	0.00011031	0.000183196	0.000206549	0.000230292	0.00012813	0.000119075	6.83102e-05	0.000234509	0.000227702	8.28585e-05	5.89425e-05	0.000168774	0.000191121	0.000152725	2	2	2	17.8	5.8226	36	B3H4M0;F4J037;F4J034;Q9LVZ5;F4J036		PIFI	At3g15840
0.000252149	0.000174293	0.000250513	0.00025101	0.000241439	0.000225459	0.000183143	0.00021319	0.000237323	0.000237528	0.000241464	0.000299246	0.000215301	0.000264455	0.00020243	0.000303704	0.000317781	0.000295286	0.000389238	0.0003136	0.000315407	0.000345348	0.000372878	0.000272242	0.000273463	0.00026867	0.000333469	21	21	21	27.1	72.141	192	Q9LW85	MAR-binding filament-like protein 1	MFP1	AT3G16000
4.00631e-05	5.20186e-05	5.06441e-05	6.37067e-05	6.91687e-05	4.88279e-05	5.5244e-05	4.9199e-05	4.34758e-05	0.000107493	0.000114329	9.19492e-05	8.662e-05	8.14095e-05	9.94123e-05	0.00011885	5.90992e-05	7.23323e-05	0.000149122	9.88916e-05	0.000145662	9.57423e-05	0.000113615	0.000112652	0.000100194	0.000116423	0.000124692	1	1	1	12.3	8.1966	20	Q9LU21	Photosynthetic NDH subunit of subcomplex B 3, chloroplastic	PNSB3	AT3G16250
5.74321e-05	0.000152057	7.01049e-05	9.82887e-05	0.000104015	0.000107706	0.000100892	9.058e-05	7.33511e-05	2.94474e-05	4.61537e-05	3.17258e-05	0.000131552	0.000120923	4.8845e-05	0.000112928	0	0.000117109	8.65837e-05	5.67494e-05	5.33071e-05	7.23332e-05	6.47484e-05	0.000205707	8.84915e-05	8.76635e-05	3.26391e-05	2	2	2	12.1	18.093	13	Q94BY7		At3g17930	At3g17930
0.000737115	0.000650391	0.000695776	0.000597757	0.000574553	0.000722483	0.000647144	0.000656106	0.000652941	0.000673593	0.000721311	0.00078291	0.000605535	0.000789383	0.00063552	0.00077041	0.000884129	0.000900302	0.00121659	0.00124508	0.00132065	0.00125191	0.00130239	0.00114093	0.00112721	0.00126864	0.00130365	18	18	18	47.9	323.31	362	Q8H0U5	Protein TIC 62, chloroplastic	TIC62	AT3G18890
0.000268934	0.000262985	0.000298595	0.000367878	0.000350333	0.000405391	0.000279511	0.000280192	0.000248948	0.000165831	0.000174851	0.000186565	0.000177336	0.000142071	0.000153864	0.000204334	0.000173652	0.000229408	0.000136547	0.000124315	0.000127529	0.000132023	0.000102864	0.00011103	0.000131545	0.000150236	0.000143903	2	2	2	9.1	6.0761	50	A0A1I9LS90;Q39195	Photosystem II 5 kDa protein, chloroplastic	PSBT	AT3G21055
0.0033267	0.00382657	0.00299402	0.00324902	0.00332511	0.00291924	0.00400951	0.00378287	0.00323042	0.00416051	0.00433669	0.00602262	0.00448625	0.00512422	0.00569776	0.00441303	0.00566886	0.00448016	0.00668603	0.00579971	0.00600311	0.00632226	0.00715016	0.00449273	0.00456808	0.00609779	0.00569023	15	15	15	49.3	323.31	661	Q9LW57;A0A1I9LQU5;A0A1I9LQU3	Probable plastid-lipid-associated protein 6, chloroplastic	PAP6	AT3G23400
1.82263e-06	2.80206e-06	1.52168e-06	2.11738e-06	2.02822e-06	2.39193e-06	1.48802e-06	1.52209e-06	1.61951e-06	1.22495e-05	6.57057e-06	8.78358e-06	8.53282e-06	7.53566e-06	6.82367e-06	7.06871e-06	1.09551e-05	8.23533e-06	2.29004e-05	2.3282e-05	1.57855e-05	1.66916e-05	1.95678e-05	1.49641e-05	1.62049e-05	3.09628e-05	1.62223e-05	2	2	2	4.7	2.1005	2	Q6STH5	Fe-S cluster assembly factor HCF101, chloroplastic	HCF101	AT3G24430
4.14658e-05	4.24422e-05	4.13e-05	4.33608e-05	3.54375e-05	3.80505e-05	4.38566e-05	3.7728e-05	3.87888e-05	4.84641e-05	4.16908e-05	4.42697e-05	4.9622e-05	4.62231e-05	5.17352e-05	3.85725e-05	3.50395e-05	4.3031e-05	4.17661e-05	5.55115e-05	4.1925e-05	5.50955e-05	5.18905e-05	5.97292e-05	7.46787e-05	7.75831e-05	5.23028e-05	3	3	3	11	7.9949	20	A0A1I9LMR3;Q8H0W1	Chloroplast processing peptidase	PLSP1	AT3G24590
5.47385e-05	3.92436e-05	3.08262e-05	4.71393e-05	4.27975e-05	3.0782e-05	3.74018e-05	5.04785e-05	1.52577e-05	6.59573e-05	6.8389e-05	7.97961e-05	6.1638e-05	6.43936e-05	6.5294e-05	6.79224e-05	6.48031e-05	6.41865e-05	0.000105295	9.63351e-05	8.54334e-05	6.41761e-05	4.54525e-05	6.14795e-05	5.8987e-05	8.47278e-05	0.000101545	3	3	3	15.2	3.7196	10	Q56XR7	Rhodanese-like domain-containing protein 4A, chloroplastic	STR4A	AT3G25480
8.66737e-05	6.94775e-05	9.96766e-05	7.2219e-05	8.95986e-05	9.5525e-05	8.19952e-05	7.92416e-05	8.82774e-05	0.000560044	0.000625603	0.000632142	0.000674613	0.000561463	0.000658025	0.000686537	0.0006627	0.000514656	0.000819372	0.000851999	0.000690489	0.000672918	0.000748657	0.000661601	0.000642395	0.000637163	0.000582528	7	7	6	43.1	69.476	91	Q9LS02	Allene oxide cyclase 2, chloroplastic	AOC2	AT3G25770
3.35366e-05	2.48827e-05	2.57119e-05	3.28626e-05	1.95379e-05	3.26308e-05	2.95928e-05	3.08607e-05	3.56148e-05	2.00399e-05	2.49879e-05	4.64423e-05	2.24185e-05	4.37577e-05	5.08265e-05	2.93406e-05	6.55928e-05	4.03709e-05	7.46053e-05	0.000101812	8.82585e-05	8.00399e-05	7.99781e-05	0.000103242	0.0001002	7.52053e-05	9.10715e-05	4	4	4	12.1	36.374	42	Q9SQI8	Dihydrolipoyllysine-residue acetyltransferase component 4 of pyruvate dehydrogenase complex, chloroplastic	LTA2	AT3G25860
0.000214852	0.000320713	0.000283328	0.000244275	0.000289152	0.000292883	0.000257586	0.000257332	0.000285824	0.000576237	0.000610565	0.000520916	0.000427867	0.000526147	0.00038908	0.000649463	0.000530311	0.000558064	0.000945457	0.000846615	0.000915962	0.000903856	0.000883972	0.000998788	0.000901562	0.0010739	0.000979544	10	10	10	38.3	146.04	114	P25873	50S ribosomal protein L15, chloroplastic	RPL15	AT3G25920
0.000172895	0.000170165	0.00019981	0.000191574	0.000171849	0.000158002	0.000159009	0.00014481	0.000163558	0.000334131	0.000250313	0.000278615	0.000338046	0.000247745	0.000323448	0.000371956	0.000273529	0.000338719	0.000791184	0.000828272	0.000818056	0.000632301	0.000841662	0.000970722	0.000815027	0.000597496	0.000596294	5	5	5	44.2	22.484	51	A0A1I9LR27;F4JBC9;Q9LU86	Peroxiredoxin Q, chloroplastic	ATPRX Q;PRXQ	AT3G26060
0.000688065	0.000992038	0.00081622	0.000556382	0.000647142	0.000644584	0.000986557	0.000681989	0.000747794	0.000565047	0.000588872	0.000793633	0.000640005	0.000786202	0.000875037	0.00061577	0.000603266	0.000668697	0.00135305	0.00125466	0.00122323	0.00116452	0.00122056	0.00115569	0.00111447	0.00116693	0.00114544	10	10	6	43.8	239.96	250	Q9LU85	Probable plastid-lipid-associated protein 4, chloroplastic	PAP4	AT3G26070
1.41922e-05	1.51687e-05	1.05821e-05	1.2491e-05	1.5605e-05	9.83631e-06	1.77908e-05	1.16818e-05	0	1.66302e-05	2.24395e-05	2.84697e-05	2.07844e-05	7.4202e-06	0	0	0	0	0	2.87084e-05	2.88917e-05	3.07032e-05	2.95809e-05	2.31271e-05	2.55925e-05	0	0	5	1	1	19.8	11.742	12	A0A1I9LP70;Q6DBN2	Probable plastid-lipid-associated protein 5, chloroplastic	PAP5	AT3G26080
0.000224443	0.000320624	0.000304265	0.000222757	0.000220761	0.000260207	0.000292629	0.000281624	0.000260814	0.000431125	0.000533551	0.000464032	0.000498983	0.000447445	0.000432187	0.000568465	0.000441955	0.000516456	0.000761428	0.000855932	0.000862034	0.000754189	0.000715446	0.00105916	0.000898815	0.000933094	0.000741505	5	5	5	21.3	10.979	89	Q9LSE4		CCB1	AT3G26710
0.00102267	0.000826371	0.00109313	0.000878331	0.000740041	0.00101404	0.000839895	0.00103166	0.00102548	0.00110873	0.00118771	0.001242	0.00123449	0.00114396	0.00117492	0.00115578	0.00122435	0.00122613	0.000881395	0.00110043	0.000915853	0.00089342	0.00100359	0.000878259	0.0010604	0.00110827	0.000956449	3	3	3	30.5	151.73	51	Q96500		CCL	At3g26740
0.000266511	0.000330877	0.000268473	0.000194756	0.00017264	0.000185963	0.00026205	0.000266733	0.000278803	0.00057525	0.000521617	0.000506506	0.000410978	0.000482525	0.000422871	0.000657706	0.000606004	0.000559947	0.00111613	0.000958451	0.001438	0.00119399	0.00106242	0.00117032	0.00149462	0.00134335	0.000727128	4	4	4	17.6	187.65	111	P36212;P36210	50S ribosomal protein L12-3, chloroplastic;50S ribosomal protein L12-1, chloroplastic	RPL12C;RPL12A	AT3G27830
9.32088e-05	9.27402e-05	0.000100283	8.77366e-05	7.13862e-05	8.81382e-05	8.95621e-05	0.00010218	0.000107238	0.000262631	0.000207402	0.000217093	0.000208255	0.000232791	0.000189022	0.000178212	0.000213088	0.000191542	0.000231396	0.000197867	0.000237757	0.000216925	0.000248611	0.000210051	0.00026909	0.000202914	0.000176906	8	8	8	31	22.818	61	O22609	Protease Do-like 1, chloroplastic	DEGP1	AT3G27925
3.38771e-06	1.07256e-05	5.14804e-06	8.74182e-06	6.84146e-06	6.82406e-06	1.17963e-05	9.24483e-06	1.00915e-05	1.4273e-05	1.37737e-05	1.09528e-05	1.61203e-05	0	1.38629e-05	1.17434e-05	1.14079e-05	1.07586e-05	2.6548e-05	1.67521e-05	4.34704e-05	3.37705e-05	2.51266e-05	1.67002e-05	2.06202e-05	4.02346e-05	1.3244e-05	1	1	1	6.3	1.6626	2	F4IZ56;Q9M236		At3g43540;T18D12_110	AT3G43540
3.07685e-05	1.92105e-05	3.46803e-05	2.55332e-05	3.24523e-05	4.64464e-05	1.54062e-05	3.1716e-05	2.48746e-05	4.06835e-05	2.86245e-05	3.71963e-05	4.82404e-05	4.7955e-05	3.48237e-05	3.86397e-05	4.57259e-05	3.90787e-05	5.61161e-05	3.94019e-05	6.44017e-05	4.76403e-05	4.01288e-05	4.14366e-05	3.95431e-05	4.32164e-05	4.99016e-05	4	4	4	14.3	6.087	28	Q9FYC2	Pheophorbide a oxygenase, chloroplastic	PAO	AT3G44880
0.00037736	0.000298699	0.000214551	0.000285167	0.000271447	0.000268648	0.000187486	0.000279197	0.000293756	0.00040802	0.000760077	0.000775565	0.000741549	0.00081274	0.000665996	0.000369386	0.000848753	0.000509089	0.00111602	0.000778528	0.00119425	0.00116445	0.0013807	0.00129443	0.00102727	0.00108117	0.000758484	5	5	5	30.5	26.679	148	P25864	50S ribosomal protein L9, chloroplastic	RPL9	AT3G44890
0.000377957	0.000437973	0.000407826	0.000374961	0.000409609	0.000412578	0.000415083	0.000408281	0.000415378	0.00277883	0.00308587	0.00279894	0.00307465	0.00264443	0.00272927	0.00275042	0.00278517	0.00264884	0.00532111	0.00447342	0.00461465	0.004371	0.0049053	0.00442378	0.00426013	0.00496129	0.00423571	48	48	48	61.9	323.31	1484	P38418;A0A1I9LPH1	Lipoxygenase 2, chloroplastic	LOX2	AT3G45140
0.00472542	0.00572898	0.00536095	0.00567092	0.0054336	0.0053092	0.00520983	0.00547482	0.00520414	0.00573703	0.00585354	0.00628037	0.00581047	0.00518872	0.00524471	0.00593576	0.0061082	0.00551157	0.00603468	0.0052149	0.00565688	0.00571601	0.00598152	0.00555702	0.0059954	0.00630796	0.00551672	36	36	36	64.3	323.31	1316	Q9STF2		T6H20.190	AT3G46780
0.00276302	0.00287633	0.00254808	0.00491424	0.005915	0.00358381	0.00401662	0.00618965	0.00494481	0.00478256	0.00471228	0.00485591	0.00459816	0.00577722	0.00407616	0.00463497	0.00486573	0.00418016	0.00577451	0.00429578	0.00461573	0.00583576	0.00521842	0.00503902	0.00475253	0.00490488	0.00430318	8	8	8	50	323.31	380	Q9SD66		F13I12.120	AT3G47070
0.00984655	0.0195893	0.0131244	0.0152646	0.0115354	0.011445	0.00711601	0.0128527	0.0119171	0.0121099	0.013236	0.0111991	0.0134128	0.0103833	0.0124102	0.0129339	0.00986104	0.0122655	0.0113903	0.0134464	0.0117752	0.0110668	0.00967733	0.0156978	0.0170044	0.0130504	0.00952025	11	11	11	50.6	323.31	929	P27521	Chlorophyll a-b binding protein 4, chloroplastic	LHCA4	AT3G47470
3.3354e-05	4.74604e-05	2.48557e-05	3.03404e-05	2.27388e-05	3.0269e-05	5.07108e-05	2.73177e-05	3.42359e-05	0.000166759	0.000152305	0.000122474	0.000126758	0.000132263	0.000180988	0.000152704	7.15851e-05	0.000145657	0.000316259	0.00040959	0.000317549	0.000322303	0.000283477	0.000349377	0.000392717	0.00041153	0.000335076	5	5	4	23.3	27.5	69	Q9SN86	Malate dehydrogenase, chloroplastic		AT3G47520
6.31559e-05	4.29023e-05	5.24103e-05	4.77588e-05	4.87174e-05	4.20638e-05	3.45163e-05	4.91433e-05	4.54948e-05	2.92029e-05	2.81361e-05	4.39793e-05	3.2098e-05	4.0232e-05	2.68941e-05	3.15207e-05	5.15765e-05	2.06741e-05	3.66829e-05	3.60136e-05	6.16742e-05	1.38953e-05	5.8529e-05	1.84293e-05	2.22459e-05	1.07503e-05	1.22298e-05	4	4	4	16.1	5.7834	13	Q9STS7		T23J7.190	AT3G47860
0.000107418	0.000118018	0.000112488	0.000106114	0.000109517	0.000144381	0.000101594	0.000116354	0.00010849	0.000347296	0.000310353	0.000390896	0.000366043	0.000385649	0.000335278	0.000348371	0.000397947	0.0004091	0.000977018	0.000868989	0.00101555	0.000926116	0.000964581	0.00079446	0.000829861	0.000808907	0.000867648	29	29	29	33.9	310.08	331	Q9FI56;F4JF64;Q9SXJ7	Chaperone protein ClpC1, chloroplastic;Chaperone protein ClpC2, chloroplastic	CLPC1;HSP93-III;CLPC2	AT3G48870;AT5G50920;AT5G51070
0.00779904	0.00739794	0.00876151	0.0066061	0.00689258	0.0076845	0.00733737	0.00790944	0.00747212	0.00724279	0.00588941	0.00713208	0.00818778	0.00715422	0.00676429	0.00723189	0.00599378	0.00680292	0.00814796	0.00797516	0.00913169	0.00812487	0.00818339	0.00827697	0.00932111	0.00917092	0.009517	25	10	10	61.3	323.31	575	Q9S841	Oxygen-evolving enhancer protein 1-2, chloroplastic	PSBO2	AT3G50820
3.48586e-05	5.13691e-05	5.61823e-05	6.54821e-05	6.89763e-05	3.99247e-05	5.89601e-05	5.19557e-05	8.34627e-05	0	4.15735e-05	7.95476e-05	4.18231e-05	0	4.81757e-05	5.43312e-05	3.90931e-05	3.96295e-05	7.8266e-05	6.18979e-05	7.21913e-05	6.84067e-05	7.09535e-05	3.91833e-05	4.14112e-05	3.33716e-05	6.51598e-05	1	1	1	10.5	2.9925	20	Q9SCZ8		F26O13.150	AT3G51510
0.000291111	0.000142424	0.000274611	0.000168507	0.000132501	0.000144964	0.000116434	0.000220258	0.000172109	0.000156507	0.000161652	0.000243619	0.000173782	0.000467533	0.000163417	0.000175207	0.000331032	0.000175305	0.000469303	0.000176973	0.000314783	0.0003088	0.000279805	0.000200297	0.000173153	0.000167269	0.000245397	2	2	2	9.8	46.398	16	Q38833	Chlorophyll synthase, chloroplastic	CHLG	AT3G51820
0.000151699	0.000200065	0.00017275	0.000162489	0.000164887	0.00017423	0.000209819	0.000153283	0.000147087	0.00023037	0.000314553	0.000275194	0.000380825	0.000305532	0.000296898	0.000323569	0.000330714	0.00032879	0.000646874	0.000670593	0.000651446	0.000499151	0.000454418	0.000502134	0.000651901	0.000667196	0.000531921	5	5	5	26.1	55.04	69	Q8VYM4		At3g52150	AT3G52150
4.51968e-06	3.14233e-06	1.32113e-06	5.00494e-06	1.26638e-06	5.81791e-06	5.27626e-06	5.78284e-06	4.22778e-06	1.46245e-05	1.12884e-05	1.11474e-05	1.52309e-05	1.07462e-05	1.55245e-05	1.31241e-05	8.77455e-06	1.14501e-05	2.21805e-05	3.46016e-05	2.70141e-05	2.80984e-05	3.14782e-05	3.78707e-05	3.73855e-05	4.14613e-05	3.0666e-05	2	2	2	5.8	4.7956	12	F4J5T2;Q0WQF7	Dihydrolipoyllysine-residue acetyltransferase component 1 of pyruvate dehydrogenase complex, mitochondrial	LTA3	AT3G52200
7.73232e-06	1.19613e-05	9.55715e-06	1.23424e-05	4.15654e-06	1.17711e-05	1.26404e-05	1.16285e-05	7.89338e-06	2.58935e-05	6.24499e-05	3.51885e-05	5.19948e-05	3.79198e-05	5.8221e-05	4.95245e-05	3.15654e-05	3.29924e-05	7.87994e-05	0.00014577	0.000112321	0.000115022	8.82539e-05	0.000113695	0.000122858	0.000121916	7.77351e-05	4	4	2	14.8	107.08	18	Q9LXJ0;A0A1I9LSJ8	Cell division protein FtsZ homolog 2-2, chloroplastic	FTSZ2-2	AT3G52750
4.43606e-06	6.66665e-06	8.13796e-06	4.93837e-06	4.05334e-06	6.88353e-06	8.07863e-06	7.58418e-06	7.41076e-06	2.46073e-05	2.4215e-05	2.28274e-05	2.09768e-05	2.29537e-05	1.89052e-05	2.25213e-05	1.97974e-05	1.91526e-05	2.24106e-05	2.60726e-05	2.67289e-05	2.7651e-05	1.98183e-05	2.97855e-05	3.19709e-05	3.38787e-05	3.20237e-05	2	2	2	6.7	1.9957	6	Q6TBX7	Carotene epsilon-monooxygenase, chloroplastic	CYP97C1	At3g53130
1.92476e-06	0	0	5.1931e-06	0	2.16996e-06	0	0	0	2.40978e-05	2.33169e-05	2.43787e-05	0	1.98972e-05	1.47004e-06	2.58242e-05	0	2.0035e-05	0	0	0	3.21068e-05	0	0	3.94569e-05	0	0	2	2	2	7.7	4.0897	2	F4JAF3;Q43349	29 kDa ribonucleoprotein, chloroplastic	CP29;CP29A	AT3G53460
2.26481e-05	1.54439e-05	1.44201e-05	1.90153e-05	1.56087e-05	1.71477e-05	1.71008e-05	1.75029e-05	1.50945e-05	0	0	2.52318e-05	1.97459e-05	2.5629e-05	0	0	1.7841e-05	0	2.43416e-05	3.23707e-05	4.12607e-05	3.09788e-05	3.2343e-05	0	2.95067e-05	2.67138e-05	3.6882e-05	1	1	1	9.6	1.9312	4	Q9LFH1;F4JAF4		F4P12_170;At3g53470	AT3G53470
0.0001865	0.000140462	0.000165676	0.00012893	0.000140411	0.000143414	0.000153108	0.000166039	0.000126606	0.000211896	0.000246765	0.000295364	0.00030455	0.000270358	0.000204635	0.000215532	0.000374232	0.000214795	0.000628152	0.000606761	0.000603483	0.000630274	0.000545667	0.000426259	0.000436639	0.000685621	0.000520921	4	4	4	20.4	7.3925	47	Q9M385	50S ribosomal protein L17, chloroplastic	RPL17	AT3G54210
0.0194016	0.0200849	0.020402	0.0219033	0.0187704	0.0219811	0.019204	0.0194414	0.0194716	0.0152788	0.0147797	0.0148372	0.0137779	0.0130345	0.0134551	0.0162879	0.0153803	0.0151718	0.0152466	0.015203	0.0143122	0.0149708	0.0154593	0.0148028	0.0163659	0.0157183	0.0169691	8	8	8	36.2	323.31	575	A8MS75;Q01667;F4JE46;F4JE43	Chlorophyll a-b binding protein 6, chloroplastic	LHCA1	AT3G54890;AT3G54890
0.000285011	0.000389625	0.000304832	0.000314751	0.000345144	0.000375657	0.000438747	0.000348373	0.000334959	0.000242301	0.000274887	0.000178746	0.000219798	0.000200303	0.000279534	0.000284655	0.000196959	0.000202794	0.00020729	0.000198544	0.000192937	0.000269591	0.000184579	0.000301921	0.000339664	0.000358993	0.000214176	9	9	9	42.2	43.582	103	P82538	PsbP-like protein 1, chloroplastic	PPL1	AT3G55330
5.52131e-05	5.15496e-05	6.04744e-05	5.78285e-05	5.06103e-05	5.11924e-05	5.39594e-05	4.80891e-05	5.98696e-05	8.1841e-05	6.72681e-05	8.83719e-05	7.08806e-05	8.27262e-05	6.75445e-05	8.65993e-05	8.51784e-05	8.06162e-05	9.63029e-05	6.40353e-05	9.94318e-05	7.60383e-05	8.78455e-05	8.46304e-05	7.72611e-05	4.49722e-05	3.67831e-05	5	5	5	29.8	6.8968	12	Q9LXX5	PsbP domain-containing protein 6, chloroplastic	PPD6	AT3G56650
0.000107996	0.000103216	0.000141468	0.000122118	0.000134103	0.000137504	9.94077e-05	0.000142317	0.000139029	0.000149763	0.000138709	0.000215443	0.000130574	0.000173479	0.000127101	0.000156568	0.000247712	0.000176302	0.000254723	0.00018708	0.000255451	0.000290365	0.00021074	0.000222807	0.000194982	0.000212273	0.000244889	1	1	1	10.8	2.1187	27	Q9LER7	50S ribosomal protein 5, chloroplastic	PSRP5	AT3G56910
0.000539098	0.00061268	0.000632173	0.00042419	0.000505462	0.000613723	0.00060511	0.000388696	0.000455669	0.00099999	0.000881548	0.000858	0.00103333	0.000805377	0.00107627	0.00104021	0.000902417	0.000933371	0.00127822	0.00130524	0.00129519	0.00110957	0.00122471	0.00145438	0.00141924	0.00148022	0.00120535	11	11	11	32.5	323.31	407	Q9M591;F4J0U9	Magnesium-protoporphyrin IX monomethyl ester [oxidative] cyclase, chloroplastic	CRD1	AT3G56940
9.46165e-06	6.10254e-06	1.04652e-05	6.95212e-06	5.15471e-06	6.77192e-06	4.76559e-06	7.07726e-06	7.74018e-06	1.47538e-05	1.3206e-05	2.02896e-05	1.4039e-05	2.60328e-05	1.72081e-05	1.73389e-05	1.9526e-05	1.5104e-05	3.48029e-05	3.01936e-05	3.13427e-05	4.00087e-05	2.24045e-05	2.28424e-05	2.49953e-05	2.34885e-05	2.87533e-05	1	1	1	6.1	5.8305	10	Q9SCL7	Acetylglutamate kinase, chloroplastic	NAGK	AT3G57560
0.000220517	0.000197032	0.000235871	0.000220171	0.000233141	0.000292657	0.000184656	0.00015551	0.00018352	0.000126461	0.000153612	0.000126878	0.000135955	0.000108976	0.000102017	0.000119408	0.000202766	0.000176724	0.000102228	0.000139419	0.000118799	3.97234e-05	8.70645e-05	8.91254e-05	0.000169664	0.000117059	0.000135355	6	6	6	28.6	50.065	45	Q9M2P7	Probable plastid-lipid-associated protein 9, chloroplastic	PAP9	AT3G58010
5.87776e-06	4.84221e-06	4.9822e-06	4.99259e-06	6.02559e-06	5.5124e-06	4.62563e-06	3.88524e-06	5.03994e-06	1.75919e-05	1.63745e-05	1.1461e-05	1.80966e-05	1.57594e-05	1.47148e-05	2.10962e-05	1.68773e-05	1.92827e-05	2.92805e-05	3.0104e-05	2.92062e-05	3.47041e-05	2.25615e-05	2.35107e-05	2.83776e-05	2.27104e-05	1.90925e-05	1	1	1	4.5	3.439	3	Q9LX31	Tetrapyrrole-binding protein, chloroplastic	GUN4	AT3G59400
0.000331105	0.000356382	0.000326746	0.000322721	0.000303437	0.000407674	0.000300573	0.000346504	0.000353239	0.000318839	0.000392558	0.000362357	0.000432219	0.000352807	0.00035588	0.000374789	0.000354796	0.000372976	0.000360031	0.000374354	0.000395797	0.000467544	0.000441807	0.000355604	0.00030644	0.000376911	0.000391603	20	20	20	37.9	168.02	265	F4J9G2		At3g59780	At3g59780
1.85208e-05	5.50263e-06	7.95439e-06	6.44882e-06	6.29262e-06	1.28618e-05	1.40809e-05	6.1378e-06	1.84747e-05	2.92973e-05	6.38605e-06	4.88411e-06	2.77654e-05	2.1129e-05	5.22863e-06	3.49229e-05	2.87294e-05	1.89546e-05	2.12347e-05	7.53865e-06	8.45522e-06	2.50612e-05	7.24367e-06	2.60729e-06	0	2.08312e-05	2.76766e-05	2	2	2	9.6	1.8774	6	A0A1I9LRJ6;Q0WRJ7	Peptidyl-prolyl cis-trans isomerase FKBP20-2, chloroplastic	FKBP20-2	AT3G60370
0.00497626	0.005584	0.00447686	0.00944369	0.00991509	0.00925489	0.00608	0.00947793	0.00988241	0.00521734	0.00589078	0.00743842	0.00572896	0.00782697	0.00561575	0.00591504	0.00380491	0.00653711	0.00481227	0.00616207	0.00722347	0.00627946	0.00665792	0.00483615	0.00376234	0.00245574	0.00440681	7	7	7	31.1	323.31	389	Q9SYW8		Lhca2	AT3G61470
0.00245626	0.0022594	0.0024748	0.00225362	0.00251934	0.00248801	0.00232984	0.00222671	0.00223926	0.00239329	0.0024305	0.00243591	0.002122	0.00202595	0.00209995	0.00264947	0.00272894	0.00272895	0.00337936	0.0033744	0.00333871	0.00357342	0.00350748	0.00318146	0.00285364	0.00331491	0.00272082	4	4	4	16.1	323.31	187	F4IX01;Q9M277		At3g61870;F21F14.40	AT3G61870
2.79333e-06	2.23824e-06	0	2.90706e-06	3.24815e-06	3.6165e-06	2.4179e-06	4.15905e-06	0	1.06578e-05	9.46526e-06	1.00503e-05	8.82226e-06	1.07365e-05	1.18883e-05	1.75549e-05	1.5546e-05	8.47895e-06	2.96308e-05	2.36785e-05	3.8628e-05	1.43934e-05	3.62882e-05	2.71058e-05	2.24481e-05	3.16024e-05	3.15598e-05	2	2	2	6.9	3.052	16	Q8RX79	Peptide chain release factor APG3, chloroplastic	APG3	AT3G62910
0.000898667	0.000750727	0.000898718	0.000794037	0.000727058	0.00100908	0.000826564	0.000668517	0.000722834	0.000687713	0.000744557	0.000680145	0.000688359	0.000706085	0.000733643	0.000910592	0.000935153	0.000859699	0.00095929	0.0010297	0.000904493	0.000805917	0.000753064	0.000836802	0.00106222	0.00117262	0.00115923	2	2	2	33.3	70.687	48	Q9M1X3		F16M2_10	AT3G63160
0.000450899	0.000383708	0.000442059	0.000407613	0.000394508	0.00038524	0.000384912	0.000389359	0.000368293	0.000464828	0.000534723	0.000632924	0.000654201	0.000674098	0.000567775	0.000519976	0.000730471	0.000621647	0.00130951	0.00120524	0.00133817	0.00126182	0.00139456	0.00107525	0.00106716	0.00117735	0.00125161	11	11	11	36.4	226.2	179	Q9LY66;F4J296	50S ribosomal protein L1, chloroplastic;Ribosomal protein	RPL1;At3g63490	AT3G63490
3.94853e-05	4.60431e-05	6.63967e-05	2.34433e-05	6.38999e-05	6.99795e-05	4.96154e-05	9.18118e-05	3.66383e-05	7.50938e-05	6.07461e-05	4.79307e-05	1.99966e-05	6.98604e-05	7.4273e-05	6.88863e-05	5.36815e-05	0.000108105	3.32131e-05	9.63254e-05	8.88035e-05	6.20514e-05	0	4.74112e-05	0	2.57767e-05	6.13488e-05	4	4	4	34.5	5.2868	14	P82658	Thylakoid lumenal 19 kDa protein, chloroplastic		At3g63540
1.41338e-05	1.08541e-05	1.17791e-05	1.27693e-05	0	9.22896e-06	8.96529e-06	1.78238e-05	1.18163e-05	3.42721e-05	3.98421e-05	1.77221e-05	0	0	1.55921e-05	3.73034e-05	2.92257e-05	0	4.09294e-05	1.10011e-05	4.25486e-05	2.91345e-05	3.84342e-05	3.30535e-05	4.83417e-05	4.00594e-05	8.01812e-06	2	2	2	14.2	4.1637	12	O81304	Probable plastid-lipid-associated protein 11	PAP11	AT4G00030
0.00106826	0.000941249	0.00107031	0.00117899	0.0012242	0.0011268	0.00090535	0.00117834	0.00105515	0.000859551	0.00105793	0.00126451	0.0010419	0.00124572	0.000919227	0.00112108	0.00134092	0.00103693	0.00135365	0.00105139	0.00119753	0.00155271	0.00126477	0.00109501	0.00102233	0.00103181	0.0011079	11	11	11	16.8	323.31	221	A0A1P8B8J7;Q9M158	Rhodanese-like domain-containing protein 4, chloroplastic	STR4	AT4G01050
0.00424808	0.00406669	0.00356286	0.00321177	0.00327614	0.00342063	0.00297834	0.00414022	0.00392278	0.0030656	0.00350515	0.00481095	0.00360827	0.00392954	0.00382027	0.00454577	0.00546839	0.00430938	0.00578288	0.00546153	0.00530549	0.0053883	0.00590234	0.0056684	0.00503224	0.00515771	0.00423734	6	6	6	20.1	266.25	247	O04616	Protein CURVATURE THYLAKOID 1A, chloroplastic	CURT1A	AT4G01150
0.000146854	0.000139659	0.000131056	0.000153717	0.00011664	0.000150517	0.000123092	0.000147462	0.000123547	0.000269704	0.000252883	0.00031804	0.000250086	0.000268428	0.00023706	0.000319316	0.000377606	0.000242204	0.000578968	0.000473132	0.000595512	0.000593824	0.000597077	0.000396854	0.000405343	0.000402104	0.00047922	9	9	9	35.9	21.142	141	O04603	50S ribosomal protein L5, chloroplastic	RPL5	AT4G01310
0.000177604	0.00018817	0.000177824	0.00016456	0.000173697	0.000176679	0.000184021	0.000147448	0.000184089	0.000247106	0.000288517	0.000294834	0.000210107	0.000289662	0.000293723	0.000256657	0.000301181	0.000293607	0.000449091	0.000327769	0.000420931	0.000437701	0.00032266	0.000300617	0.000326774	0.000356537	0.000320887	14	14	14	36.3	97.223	188	P55826	Protoporphyrinogen oxidase 1, chloroplastic	PPOX1	AT4G01690
2.53379e-05	3.10771e-05	3.40878e-05	3.53173e-05	3.21841e-05	2.83272e-05	2.85594e-05	2.52558e-05	2.15576e-05	9.13232e-05	9.00724e-05	7.9179e-05	8.37533e-05	7.69413e-05	5.16237e-05	6.13572e-05	8.04281e-05	4.07514e-05	0.000139659	0.000106664	0.000163053	0.000151889	0.000131113	0.000182671	0.000161775	0.000148146	9.74209e-05	13	13	13	16.8	69.639	126	A0A1P8B485;F4JG57;Q9SYI0	Protein translocase subunit SecA;Protein translocase subunit SECA1, chloroplastic	AGY1;SECA1	AT4G01800
0.00114336	0.0016404	0.00107714	0.00109306	0.00113853	0.00143592	0.00132328	0.00124254	0.0011683	0.0021995	0.00197048	0.00143005	0.00189214	0.0016846	0.00198175	0.00220542	0.00145236	0.00187796	0.00149119	0.0018591	0.00173849	0.00141329	0.00148531	0.0018694	0.00167417	0.00202131	0.00118408	7	7	7	31.2	323.31	266	A0A1P8B5H3;O22773;A0A1P8B5G9	Thylakoid lumenal 16.5 kDa protein, chloroplastic		AT4G02530
0.000124052	0.000109706	0.000119054	0.000140297	0.000128913	4.21315e-05	0.000114914	0.000128577	8.92566e-05	0.000142858	0.000147784	0.000138528	0.000145181	0.000159544	3.03115e-05	0.000160973	0.000182591	0.000152856	6.30924e-05	5.84033e-05	0.00013787	0.000186353	0.000144813	7.65201e-05	7.18327e-05	7.9127e-05	0.000175553	2	2	2	7.3	3.5134	18	Q6DBF6		At4g02725	AT4G02725
0.0104619	0.0090129	0.00864896	0.0127527	0.0110186	0.0100725	0.00935536	0.010988	0.0110107	0.00903786	0.00955356	0.00964842	0.0092388	0.00998687	0.00909778	0.0102029	0.00811029	0.0102542	0.0115516	0.0122642	0.0115713	0.0123964	0.01224	0.011518	0.0104947	0.0119798	0.00871942	13	13	13	49.3	323.31	622	Q9ZR03	Cytochrome b6-f complex iron-sulfur subunit, chloroplastic	petC	AT4G03280
0.000176523	0.000302649	0.000197995	0.000190477	0.000177512	0.000230927	0.000322195	0.000186724	0.000266292	0.000409337	0.000358276	0.000377716	0.000364281	0.000291539	0.000230371	0.000471487	0.000377875	0.000333503	0.000508394	0.000460592	0.000245308	0.00045861	0.000320955	0.00054452	0.000621077	0.000710357	0.00044234	6	6	6	37.1	56.192	67	Q9SEU8;F4JG94	Thioredoxin M2, chloroplastic	ATHM2	AT4G03520
0.000635634	0.000763909	0.000731326	0.000957742	0.000933845	0.000810838	0.000831996	0.000807983	0.000902623	0.000863764	0.00102085	0.000829237	0.000972718	0.000990086	0.000986085	0.000893471	0.000793255	0.000967068	0.00482743	0.00469135	0.00415074	0.00485149	0.00446357	0.00497051	0.00518669	0.0053259	0.00354059	20	20	19	67.9	323.31	466	O81439	Probable plastid-lipid-associated protein 1, chloroplastic	PAP1	AT4G04020
0.00586845	0.00612991	0.00668404	0.00511398	0.00536208	0.00574266	0.00580205	0.00608291	0.00562654	0.00758113	0.0081626	0.00922843	0.00989158	0.010024	0.00952361	0.00778273	0.00651698	0.00752875	0.0133287	0.0117168	0.0123641	0.0125694	0.0106185	0.00971164	0.0101117	0.0112197	0.00973754	24	24	24	58.2	323.31	1165	Q01908	ATP synthase gamma chain 1, chloroplastic	ATPC1	AT4G04640
1.63329e-05	2.1332e-05	1.99285e-05	2.23491e-05	2.07875e-05	1.64913e-05	2.20849e-05	1.94759e-05	1.52236e-05	2.15832e-05	4.62571e-05	1.39626e-05	4.26106e-05	2.65421e-05	3.78812e-05	2.10607e-05	1.76264e-05	3.57601e-05	3.29621e-05	3.02597e-05	4.35653e-05	3.7515e-05	1.28813e-05	4.60146e-05	2.31635e-05	3.89967e-05	2.94878e-05	4	4	4	9.8	11.361	11	Q9M0Z3	K(+) efflux antiporter 3, chloroplastic	KEA3	At4g04850
0.0133883	0.0126954	0.0136968	0.0133924	0.012953	0.0128999	0.0125405	0.0148735	0.0142356	0.00614153	0.00619153	0.00728065	0.00642664	0.00675511	0.00591887	0.00681	0.00816676	0.00666018	0.00472206	0.00443344	0.00412119	0.00418669	0.00397562	0.00388779	0.00383481	0.00396537	0.00377453	18	16	16	53	323.31	728	Q41932	Oxygen-evolving enhancer protein 3-2, chloroplastic	PSBQ2	AT4G05180
0.00088505	0.00131703	0.000896691	0.00104927	0.00100406	0.000894628	0.00120785	0.00101734	0.00114847	0.00193399	0.00184504	0.00160514	0.00184102	0.00162304	0.00201853	0.00181408	0.00164355	0.00186507	0.00209999	0.00179265	0.0021543	0.00195025	0.00197445	0.00259151	0.00252524	0.0026689	0.00182833	15	15	15	74.3	323.31	429	A0A1P8B8W6;A0A1P8B8Y3;P82281	Thylakoid lumenal 29 kDa protein, chloroplastic	TL29	AT4G09010
1.57849e-05	1.36342e-05	1.36426e-05	1.95566e-05	1.45412e-05	1.60045e-05	1.89407e-05	8.56222e-06	0	7.67362e-06	1.17354e-05	8.63474e-06	1.61141e-05	8.75214e-06	0	2.57743e-05	1.44803e-05	1.7924e-05	2.0159e-05	3.05902e-05	1.19143e-05	1.27729e-05	1.30525e-05	0	0	0	2.0974e-05	2	2	2	10.8	2.1083	3	Q9SMS0	NAD(P)H-quinone oxidoreductase subunit T, chloroplastic	ndhT	AT4G09350
0.00603853	0.00751851	0.00646107	0.00579752	0.00562911	0.00648135	0.00648354	0.0061874	0.00579555	0.0118154	0.0110511	0.00984194	0.0126233	0.0106201	0.0117069	0.0126959	0.00903786	0.0125317	0.0120552	0.0122487	0.011933	0.0119771	0.0116664	0.014295	0.0144753	0.0157888	0.0129721	15	15	15	48.7	323.31	1010	Q9SSS9	ATP synthase subunit delta, chloroplastic	ATPD	AT4G09650
0.0392195	0.0479176	0.0355181	0.0411106	0.0359351	0.0452006	0.0529623	0.0372811	0.0425612	0.023584	0.0265437	0.0213061	0.0295287	0.0243156	0.0240229	0.0204418	0.017364	0.017009	0.0239167	0.0222107	0.0254069	0.0219845	0.0207709	0.0279977	0.0294506	0.0306546	0.0210013	22	22	22	71.8	323.31	2282	Q9XF89	Chlorophyll a-b binding protein CP26, chloroplastic	LHCB5	AT4G10340
0	4.57724e-05	0	0	0	3.03057e-05	6.40849e-05	3.96427e-05	0	0	0	5.51996e-05	3.11192e-05	3.63087e-05	0	0	4.15893e-05	0	0.000125003	0.000106442	0.000142919	0	0	9.3112e-05	0.000101782	7.98483e-05	0	2	1	1	18.6	7.381	5	F4JPU9;Q8GYC7	PGR5-like protein 1B, chloroplastic	PGRL1B	AT4G11960
0.0178809	0.0173553	0.0159907	0.018623	0.0174037	0.0192124	0.0185972	0.0191842	0.0172198	0.0120744	0.0133581	0.0121218	0.0123836	0.0121108	0.0108149	0.0136559	0.0135664	0.0128909	0.0117208	0.0102448	0.0105272	0.0100866	0.0119218	0.0110469	0.0101617	0.010783	0.00932053	8	8	8	33.8	323.31	543	A0A1P8B6D0;Q9SUI4	Photosystem I reaction center subunit XI, chloroplastic	PSAL	AT4G12800
0.000176125	0.000200568	0.00019061	0.000208187	0.000201345	0.000203259	0.000213284	0.000189111	0.000175955	0.00018208	0.000186543	0.000146138	0.000137016	0.000138201	0.000188192	0.000229487	0.00017244	0.00017536	0.000485515	0.000392923	0.000493079	0.000363344	0.000388749	0.000462356	0.000391673	0.000403479	0.00038766	6	6	6	44.3	42.575	77	Q8LDV3	Uncharacterized protein At4g13200, chloroplastic		AT4G13200
0.000254472	0.000177104	0.000181269	0.000215964	0.000188314	0.000197744	0.000161627	0.000215232	0.00021378	0.000156658	0.000196327	0.000215856	0.000151774	0.00016441	0.000151941	0.000168472	0.000146089	0.000191216	0.00029155	0.000177151	0.000244378	0.000215787	0.000275184	0.000168554	0.000158698	0.000169213	0.000203338	2	2	2	14.4	6.7523	34	Q9T0H1		T6G15.50	AT4G13500
1.3638e-05	6.20137e-05	2.76411e-05	2.1141e-05	1.62205e-05	2.01599e-05	2.54379e-05	4.7987e-05	2.69594e-05	4.03182e-05	2.61595e-06	6.15051e-05	5.27823e-05	3.74132e-05	4.87367e-05	5.87192e-05	2.19647e-05	9.21525e-06	4.78037e-05	0.000161966	0.000113718	7.75436e-05	0.00012791	5.73912e-05	7.82391e-05	6.48771e-05	2.34324e-05	5	5	5	22.3	7.3319	8	A0A1P8B4I3;A1A6M1		PTAC5	AT4G13670
4.57434e-05	4.0334e-05	4.8138e-05	6.52949e-05	4.31454e-05	4.60884e-05	3.83989e-05	7.30559e-05	4.43436e-05	3.7017e-05	4.27668e-05	5.28344e-05	5.82809e-05	2.75813e-05	4.75984e-05	7.79119e-05	5.18063e-05	4.96866e-05	6.9028e-05	6.07599e-05	5.70487e-05	5.99642e-05	5.00311e-05	5.60431e-05	4.53918e-05	6.3722e-05	5.98578e-05	6	6	6	14.5	23.14	41	Q07356	15-cis-phytoene desaturase, chloroplastic/chromoplastic	PDS	AT4G14210
7.96652e-05	7.85139e-05	8.72452e-05	0.000136576	0.000129522	0.000147653	7.50018e-05	0.000126502	0.000136423	0.000190799	0.000214476	0.000210938	0.000193083	0.000171382	8.70411e-05	7.25134e-05	0.000152341	0.00014636	0.000233919	0.000245187	0.000225272	0.000207746	7.71156e-05	0.000168532	0.000145616	0.000172307	0.000163908	2	2	2	33.3	7.9233	14	O23342	Preprotein translocase subunit SECE1	SECE1	AT4G14870
3.58314e-06	5.86228e-06	4.21278e-06	6.67384e-06	5.11506e-06	4.27515e-06	7.03839e-06	8.25287e-06	6.23313e-06	1.09139e-05	1.20651e-05	1.59087e-05	1.0848e-05	9.63283e-06	1.38908e-05	1.32353e-05	1.50373e-05	1.40173e-05	2.06472e-05	1.08495e-05	1.85402e-05	1.49933e-05	2.334e-05	1.84461e-05	9.20628e-06	2.07236e-05	1.79215e-05	2	2	2	4.5	3.1559	22	O23365	Cytochrome P450 97B3, chloroplastic	CYP97B3	AT4G15110
1.29584e-05	1.09112e-05	1.41663e-05	7.1285e-06	1.26985e-05	2.559e-06	4.60914e-06	1.4953e-05	1.48833e-05	5.89337e-05	5.82043e-05	7.05501e-05	7.06216e-05	9.14477e-05	6.2489e-05	3.4906e-05	8.11835e-05	6.25833e-05	9.30684e-05	8.71052e-05	0.000114932	5.6094e-05	0.000115127	8.33443e-05	8.83211e-05	9.23909e-05	4.79369e-05	3	3	3	12.5	3.9011	8	O23403	PsbP domain-containing protein 1, chloroplastic	PPD1	AT4G15510
0	1.50725e-06	1.76052e-06	0	1.88015e-06	4.07674e-06	2.85881e-06	1.26994e-06	0	2.16876e-05	2.0894e-05	1.46655e-05	1.75223e-05	3.74279e-05	2.44573e-05	2.99409e-05	1.88275e-05	2.47897e-05	5.78523e-05	5.38319e-05	5.82796e-05	5.84514e-05	6.34014e-05	6.10198e-05	6.80251e-05	4.85513e-05	7.05529e-05	5	5	5	10.8	9.4473	12	O23553	Beta-amylase 3, chloroplastic	BAM3	At4g17090
0.000190885	0.000124357	0.000227833	0.000148653	0.000182593	0.000194494	0.000114914	0.000146388	0.000160054	0.000252079	0.000257284	0.000254476	0.000296713	0.000261262	0.000258086	0.000308194	0.000356361	0.000307873	0.0004026	0.0003887	0.0003737	0.000393743	0.00046882	0.000285869	0.000288748	0.000435207	0.000438176	7	7	6	34.7	12.72	60	Q9SYX1		Lil3:1	AT4G17600
2.72177e-05	2.19002e-05	2.73675e-05	2.3395e-05	1.76476e-05	1.91118e-05	2.61505e-05	3.6459e-05	2.64293e-05	9.18893e-05	0.000102009	7.8964e-05	0.00010286	8.95213e-05	8.75824e-05	8.72334e-05	9.33173e-05	7.40443e-05	0.000218058	0.000178553	0.000193826	0.000205509	0.000191085	0.00015053	0.000152412	0.000205433	0.000172827	5	5	5	17.2	6.8701	16	P16127;Q5XF33	Magnesium-chelatase subunit ChlI-1, chloroplastic;Magnesium-chelatase subunit ChlI-2, chloroplastic	CHLI1;CHLI2	AT4G18480
0.00012086	0.000118379	0.000124341	0.00010552	8.40208e-05	0.000115558	0.000106708	9.82706e-05	9.56488e-05	7.59002e-05	9.08726e-05	7.16895e-05	8.51072e-05	8.68999e-05	9.37565e-05	0.000121167	0.000140838	0.000114957	0.00015101	7.05927e-05	0.000124604	0.000132853	0.000110606	0.000152713	0.000135374	0.000238114	0.000105904	12	12	12	25.5	73.234	78	O49675	Probable carotenoid cleavage dioxygenase 4, chloroplastic	CCD4	AT4G19170
0.000404805	0.000479768	0.000411937	0.000357747	0.000363432	0.000341584	0.000425387	0.000364272	0.000351619	0.00122995	0.0011704	0.00102904	0.00120699	0.00103763	0.000835899	0.00114407	0.00103913	0.000852039	0.00249449	0.00220096	0.00255335	0.0027562	0.00249246	0.00320763	0.003554	0.00303227	0.00222738	19	19	19	54	323.31	425	P17745	Elongation factor Tu, chloroplastic	TUFA	AT4G20360
0.0337479	0.0362315	0.0355776	0.0322026	0.0320889	0.026236	0.0324661	0.0325222	0.0362157	0.0229731	0.0246685	0.0298101	0.023836	0.0266876	0.0283484	0.0239696	0.0275925	0.0253824	0.0314586	0.0288364	0.0319609	0.0327055	0.0317688	0.0297364	0.0302737	0.0278114	0.0271913	20	20	18	50.9	323.31	1636	Q9XFT3	Oxygen-evolving enhancer protein 3-1, chloroplastic	PSBQ1	AT4G21280
0.000206117	0.000282869	0.000209363	0.000216003	0.000254675	0.000216212	0.000286274	0.000288718	0.000289101	0.000446495	0.00044136	0.000397347	0.000484235	0.00046279	0.000449476	0.000476222	0.000308075	0.00047196	0.00182037	0.00202026	0.00209457	0.0018442	0.00188965	0.0022145	0.00194768	0.00187318	0.00144502	15	14	14	60.6	310.58	243	O49629	Probable plastid-lipid-associated protein 2, chloroplastic	PAP2	AT4G22240
0.00164596	0.00163034	0.00138782	0.00123513	0.00137677	0.00154871	0.00168269	0.00145327	0.00150022	0.00156145	0.00152971	0.00134767	0.00172135	0.00168304	0.00162351	0.00144317	0.00149891	0.00161086	0.00166453	0.00181845	0.00152893	0.00131085	0.00140177	0.0017833	0.00153835	0.00166689	0.00175735	9	9	8	50.9	323.31	249	Q8H112;A0A2H1ZEN5	PGR5-like protein 1A, chloroplastic	PGRL1A	AT4G22890
0.000115546	9.57568e-05	0.000109182	0.000107849	8.69438e-05	2.69969e-05	8.42996e-05	0.000107799	8.74678e-05	0.000122732	5.55106e-05	0.000127076	8.31765e-05	7.01756e-05	7.79407e-05	6.77702e-05	7.78194e-05	6.72464e-05	0.000208457	0.000213251	0.000205723	0.000156758	0.000165377	0.000176262	0.00010643	0.000175919	0.000144163	8	8	7	38.4	11.826	34	Q9T0A4	NAD(P)H-quinone oxidoreductase subunit S, chloroplastic	ndhS	AT4G23890
3.69322e-05	4.40341e-05	4.96661e-05	4.10797e-05	4.41172e-05	3.27802e-05	3.71884e-05	3.93642e-05	4.36833e-05	8.97269e-05	8.44783e-05	0.000101349	7.80164e-05	9.35154e-05	8.5952e-05	0.000100182	0.000102155	6.86319e-05	0.000296936	0.000263621	0.000267476	0.00024277	0.000293863	0.000239903	0.000201949	0.000211203	0.000237141	14	14	2	23.5	41.609	99	Q9STW6	Heat shock 70 kDa protein 6, chloroplastic	HSP70-6	AT4G24280
0.000381709	0.000375955	0.000412632	0.000360815	0.000391515	0.000517392	0.000350807	0.000568817	0.000366926	0.000430302	0.000307214	0.000692404	0.000699895	0.00044067	0.000324597	0.000410781	0.000405184	0.000405823	0.000560141	0.000442409	0.00086301	0.000745067	0.000484906	0.00048419	0.000379355	0.000580141	0.000597836	4	4	4	24.3	107.51	96	Q0WWT7	Rhodanese-like domain-containing protein 11, chloroplastic	STR11	At4g24750
0.000596349	0.000841165	0.000798303	0.000772056	0.000729332	0.000538332	0.000889917	0.000795797	0.000778977	0.00096316	0.00106369	0.000857163	0.000961596	0.00105998	0.000925952	0.000417756	0.00081851	0.000623405	0.00683716	0.00658633	0.00616796	0.00540294	0.00675751	0.00666949	0.00737832	0.00773409	0.00693234	8	8	8	32.8	323.31	237	Q04836	31 kDa ribonucleoprotein, chloroplastic	CP31A	AT4G24770
1.09926e-05	1.05938e-05	1.29991e-05	1.03102e-05	1.15737e-05	1.55263e-05	1.10871e-05	1.233e-05	1.1055e-05	2.11086e-05	2.08078e-05	2.28375e-05	2.48928e-05	1.94683e-05	2.07279e-05	2.31098e-05	3.06706e-05	2.85604e-05	2.30685e-05	1.59777e-05	2.9255e-05	2.18141e-05	2.42947e-05	2.56689e-05	2.66771e-05	2.92747e-05	3.15813e-05	1	1	1	4.9	2.2367	25	Q9SW33	Thylakoid lumenal 17.9 kDa protein, chloroplastic		AT4G24930
0.000715187	0.000628747	0.000748464	0.000638591	0.00056297	0.0008074	0.000593747	0.000591783	0.000615951	0.000494778	0.000439257	0.000439458	0.000415364	0.000426326	0.000348171	0.000471699	0.000554246	0.000394173	0.000368634	0.000415748	0.000502162	0.000395244	0.000417051	0.000367414	0.000446248	0.000635924	0.000462435	13	13	13	44.2	98.918	215	A0A1P8B4G1;Q9SW18	Magnesium protoporphyrin IX methyltransferase, chloroplastic	CHLM	AT4G25080
0.000125758	0.000149349	0.000167094	0.000207357	0.000220236	0.000170572	0.000204901	0.000193871	0.00021101	0.000370368	0.000355723	0.00039704	0.000275523	0.00035752	0.000331407	0.000343404	0.000444375	0.000419552	0.000203724	0.000191913	0.000267739	0.000242672	0.000275273	0.00026114	0.000223926	0.000284515	0.000144033	8	8	6	20.9	53.879	114	P21218	Protochlorophyllide reductase B, chloroplastic	PORB	AT4G27440;AT5G54190
0.000267046	0.000148447	0.000194877	0.000192398	0.000173913	0.000165352	0.000123658	0.000161079	0.000179978	0.000193027	0.000205808	0.000234326	0.000230557	0.000279766	0.000231887	0.000242694	0.000277514	0.000230873	0.000299969	0.000311766	0.000328638	0.000257733	0.000324989	0.000243324	0.000220778	0.00025642	0.000281411	2	2	2	17.9	9.2988	33	Q94A65	Rhodanese-like domain-containing protein 14, chloroplastic		AT4G27700
8.80217e-05	9.59062e-05	7.90662e-05	6.39074e-05	7.70087e-05	5.35937e-05	9.36217e-05	9.33871e-05	8.01432e-05	0.000143513	0.000146204	0.00010465	9.28612e-06	9.63342e-05	0.000166737	0.000158749	6.39816e-05	6.48437e-05	6.88109e-05	4.02981e-05	4.72256e-05	6.13419e-05	6.4795e-05	0.000120687	0.000108007	7.902e-05	4.96882e-05	3	3	3	10.6	16.798	45	P49599	Protein phosphatase 2C 57	PPH1	AT4G27800
0	0	0	4.01399e-05	4.97494e-05	5.48929e-05	5.22148e-05	3.59883e-05	4.6183e-05	6.95283e-05	7.40211e-05	1.45066e-05	7.8531e-05	1.029e-05	6.42868e-05	9.82459e-05	0	0.000131948	0	0	9.42451e-05	1.05987e-05	0.000100639	0.00013411	0	0	0.000135296	1	1	1	8.1	1.7126	1	F4JKG2;Q9C5F3		At4g28025	AT4G28025
7.41774e-05	8.95993e-05	4.74378e-05	6.88959e-05	7.3285e-05	5.32104e-05	6.74909e-05	4.14964e-05	7.96372e-05	0.000118289	0.000131384	0.0001542	0.000132094	0.000139247	0.000128472	0.000151968	0.00016278	0.000121236	0.000233187	0.000247318	0.000144876	0.00021123	0.000194804	0.000181208	0.00016784	0.000215496	0.000145068	6	6	6	20.2	15.085	64	F4JM22		At4g28740	At4g28740
0.0476505	0.0491988	0.0577415	0.0594302	0.0620128	0.0580269	0.0556056	0.0490969	0.0511369	0.0311816	0.0270545	0.0288411	0.0290271	0.0283512	0.0281115	0.0348701	0.0310251	0.0281049	0.0203554	0.018659	0.0236421	0.0210952	0.0211026	0.0221145	0.0208119	0.0243427	0.0233303	8	8	6	51.7	323.31	504	Q9S831	Photosystem I reaction center subunit IV A, chloroplastic	PSAE1	AT4G28750
0	0	0	5.38878e-06	7.0844e-06	4.25852e-06	0	7.25547e-06	0	0	0	0	0	0	1.07348e-05	1.43116e-05	8.23399e-06	0	3.24444e-05	1.70945e-05	2.21208e-05	1.86537e-05	1.71786e-05	0	3.19385e-05	3.40945e-05	0	1	1	1	8.7	1.5759	5	F4JQD8;Q94B52	Translation initiation factor IF-3	At4g30690;T10C21.40	AT4G30690
2.33165e-05	2.94897e-05	1.73586e-05	2.03382e-05	2.63615e-05	1.98956e-05	2.24178e-05	2.32138e-05	2.37285e-05	4.19243e-05	4.08216e-05	5.7833e-05	4.05728e-05	6.12243e-05	5.11414e-05	4.53351e-05	4.82735e-05	4.10846e-05	0.000117791	0.000101052	0.000114238	9.97252e-05	0.000103645	8.6911e-05	7.48985e-05	9.22501e-05	8.13977e-05	9	9	9	17.4	44.749	68	Q8RWG1;A0A1P8B7P6	Uncharacterized aarF domain-containing protein kinase At4g31390, chloroplastic		AT4G31390
3.92791e-06	3.41987e-06	3.57633e-06	1.55226e-05	1.39867e-05	1.19036e-05	3.94929e-06	4.77444e-06	5.9614e-06	1.20754e-05	2.53549e-05	3.22787e-05	2.46355e-05	1.98274e-05	2.4121e-05	2.81637e-05	3.32768e-05	3.48752e-05	3.86676e-05	3.77352e-05	4.21744e-05	3.70863e-05	5.1568e-05	4.12072e-05	4.15508e-05	4.10843e-05	1.83984e-05	2	2	2	5.2	11.352	23	Q8GYZ0;F4JSP1		At4g31530	AT4G31530
0.0207646	0.00854096	0.018219	0.017879	0.017313	0.0102861	0.010129	0.0191086	0.0151793	0.0120112	0.0124158	0.0234066	0.0122727	0.018509	0.0122708	0.0125652	0.020324	0.0136243	0.0214675	0.0158323	0.0198202	0.0209845	0.0190552	0.014497	0.0166176	0.0213068	0.0207267	15	15	15	43.8	323.31	946	Q42139		F10M6.100	AT4G32260
1.99508e-05	3.04262e-05	2.24743e-05	2.66313e-05	2.75742e-05	2.84794e-05	2.81735e-05	1.80253e-05	2.21775e-05	3.23414e-05	3.45549e-05	4.50489e-05	4.80643e-05	3.95015e-05	5.66791e-05	4.2203e-05	4.54008e-05	3.82055e-05	0.000101349	0.000116494	0.000103971	8.88127e-05	8.10385e-05	9.55562e-05	0.000101705	8.89707e-05	7.63884e-05	4	4	4	13.3	17.243	37	Q94FY7	Tocopherol cyclase, chloroplastic	VTE1	AT4G32770
4.81587e-06	8.05481e-06	3.33139e-06	3.09116e-06	3.87415e-06	6.88888e-06	7.01675e-06	9.66304e-06	7.17812e-06	7.58936e-05	8.13225e-05	7.34404e-05	0.000119035	6.67441e-05	9.333e-05	7.63857e-05	6.69032e-05	6.88915e-05	0.000188498	0.00017951	0.000222674	0.00019415	0.000251768	0.000267336	0.000259398	0.000329011	0.000202779	6	6	4	10.6	110.01	71	Q94B78;B3H5Y8	Glycine dehydrogenase (decarboxylating) 1, mitochondrial	GLDP1	AT4G33010
1.66049e-05	1.37697e-05	1.81496e-05	1.71969e-05	1.56182e-05	1.62035e-05	1.20101e-05	1.45473e-05	1.46087e-05	2.38736e-05	1.74699e-05	3.37838e-05	3.11616e-05	3.13662e-05	2.65273e-05	3.29639e-05	4.48702e-05	3.41226e-05	3.00283e-05	5.21716e-05	4.88985e-05	2.53123e-05	4.58394e-05	4.24421e-05	3.66861e-05	2.79956e-05	4.73137e-05	3	3	3	9.7	3.4283	9	F4JKM4;A0A1P8B7C0;Q8W033;A0A1P8B7C2	Aldehyde dehydrogenase family 3 member I1, chloroplastic	ALDH3I1	AT4G34240
0.000364253	0.000288106	0.000349454	0.000336365	0.000351518	0.000328845	0.000328172	0.000369045	0.000331278	0.000315683	0.000366001	0.000430857	0.000362244	0.000422055	0.000348696	0.000386554	0.000402715	0.000372829	0.000599703	0.000527938	0.000590605	0.000491644	0.000582926	0.000438834	0.000449979	0.000473252	0.000452762	10	10	10	24.8	323.31	197	O65502		F23E12.190	AT4G35250
6.99681e-05	9.21218e-05	9.3183e-05	8.59322e-05	8.99465e-05	0.000101903	8.4168e-05	8.75674e-05	8.94362e-05	1.26918e-05	3.70209e-05	1.88551e-05	1.26782e-05	1.02172e-05	2.95002e-05	4.75503e-05	3.45163e-05	2.83938e-05	7.43464e-06	4.09655e-05	8.95301e-06	9.26003e-06	8.81679e-06	1.13235e-05	8.9453e-06	4.86696e-05	1.98992e-05	3	3	3	14.6	16.324	31	O23166	Thioredoxin-like protein HCF164, chloroplastic	HCF164	AT4G37200
8.57593e-05	5.27524e-05	4.90962e-05	6.39633e-05	6.26386e-05	6.99457e-05	4.8473e-05	9.50459e-05	2.68797e-05	9.52134e-05	5.48278e-05	0.000109064	6.2574e-05	4.63114e-05	7.17797e-05	7.68e-05	6.6314e-05	8.65769e-05	0.000133608	9.05805e-05	0.000105408	6.79412e-05	0.000111394	6.89711e-05	6.54318e-05	2.35826e-05	8.76626e-05	3	3	3	18.4	10.759	23	Q2V2S7	NAD(P)H-quinone oxidoreductase subunit M, chloroplastic	ndhM	AT4G37925
1.16293e-05	1.12821e-05	1.55839e-05	1.16e-05	1.20914e-05	1.13585e-05	1.42116e-05	1.82467e-05	1.58371e-05	7.1378e-05	9.88741e-05	7.88718e-05	0.000120523	7.73772e-05	0.00011471	0.000133477	0.000117257	0.00010875	0.000537236	0.000467845	0.000536568	0.000483085	0.000554014	0.00051504	0.000457188	0.000439433	0.000398499	12	12	12	33.1	89.147	107	Q9SZJ5;Q94C74	Serine hydroxymethyltransferase 1, mitochondrial;Serine hydroxymethyltransferase 2, mitochondrial	SHM1;SHM2	AT4G37930
0.000625571	0.000620181	0.000670162	0.000649302	0.000727214	0.00069554	0.000675892	0.000769079	0.00073274	0.00142766	0.00141168	0.00143817	0.00123846	0.00153933	0.00129856	0.00123623	0.00137332	0.00139583	0.00279992	0.00256028	0.00276987	0.00288023	0.00260416	0.00229936	0.00227382	0.00208059	0.00207996	15	15	8	43	323.31	498	Q944G9;F4JUJ5	Probable fructose-bisphosphate aldolase 2, chloroplastic;Fructose-bisphosphate aldolase	FBA2	AT4G38970
0	0	1.37393e-05	0	1.05712e-05	0	0	8.91466e-06	0	2.4939e-05	2.31431e-05	2.7594e-05	2.22658e-05	2.98552e-05	3.52928e-05	3.41468e-05	2.93724e-05	3.47132e-05	8.52188e-05	7.58991e-05	7.35551e-05	7.32417e-05	0.000113576	8.37774e-05	9.53758e-05	8.09076e-05	0.000116671	2	1	1	25	2.2376	14	F4JVC0;F4JVB9;F4JVC1;Q03251	Glycine-rich RNA-binding protein 8	CCR1;RBG8	AT4G39260
0.000326868	0.000333421	0.000334145	0.000353772	0.000322483	0.000180495	0.000348734	0.000363675	0.000363827	0.000508404	0.000530205	0.000610165	0.00054074	0.000457518	0.000486186	0.000505434	0.000600699	0.000497787	0.000548375	0.000352528	0.000587107	0.00062926	0.000624806	0.00060653	0.000665801	0.000716724	0.000825492	6	6	6	42.9	51.493	121	F4JW56;Q9SCY3	Peptidyl-prolyl cis-trans isomerase;Photosynthetic NDH subunit of lumenal location 4, chloroplastic	FKBP16-2;PNSL4	AT4G39710
0.000357481	0.000299187	0.00037151	0.000307977	0.000265383	0.00042712	0.000348961	0.000377465	0.000303573	0.000719869	0.000836988	0.000776822	0.000773981	0.000736865	0.000687484	0.000724415	0.00125435	0.000953505	0.002354	0.00215914	0.00280648	0.0027166	0.00295658	0.00201945	0.00236058	0.00207343	0.00259377	4	3	3	27.1	97.762	72	O65660		At4g39730	AT4G39730
5.46242e-06	9.74478e-06	1.01365e-05	9.50351e-06	1.03487e-05	1.06824e-05	1.37784e-05	7.13162e-06	1.17457e-05	3.68196e-05	4.6978e-05	2.52488e-05	3.53298e-05	3.31276e-05	4.81167e-05	2.94116e-05	2.83455e-05	3.0048e-05	5.20684e-05	6.7991e-05	4.60895e-05	4.31657e-05	5.50611e-05	5.89867e-05	9.54198e-05	0.000106365	3.35863e-05	3	3	1	8.7	7.6296	37	Q940V1		At4g39960	AT4G39960
0.0164372	0.0161289	0.0150226	0.0166498	0.0159671	0.0167322	0.0158692	0.0157725	0.0153526	0.012367	0.0128366	0.0122114	0.0126012	0.0120537	0.0120884	0.0141311	0.0155595	0.0142132	0.0109989	0.00929146	0.010829	0.0107454	0.00985467	0.0111892	0.0118809	0.0134927	0.0105833	12	9	9	40.7	323.31	583	Q07473	Chlorophyll a-b binding protein CP29.1, chloroplastic	LHCB4.1	AT5G01530
0.000131013	0.000124822	0.000116755	0.000106477	8.9894e-05	0.000109893	0.000102803	0.000112172	0.000107869	0.000106726	0.000111715	0.000116132	9.97689e-05	0.00010581	0.000127648	0.000120749	0.000112651	0.000108411	0.000149653	0.000142675	0.000131574	0.000143589	0.000138264	7.53886e-05	0.000121304	0.000127957	0.000156199	10	10	10	22.8	14.111	56	Q9LZV4	Serine/threonine-protein kinase STN8, chloroplastic	STN8	AT5G01920
9.88631e-05	0.000100404	7.91584e-05	9.92382e-05	0.000100327	0.000109825	0.000106646	7.16026e-05	7.04858e-05	8.09787e-05	0.00014549	0.000208171	0.000132159	0.000163087	0.000144294	7.91294e-05	0.000142087	0.000136121	0.000113218	0.000181335	0.000117047	9.83137e-05	0.000116001	0.00027736	0.000216102	9.28755e-05	0.000181037	2	2	2	24.5	4.8678	31	O81208	High-light-induced protein, chloroplastic	HLIP	AT5G02120
0.00391499	0.00375393	0.00401391	0.00343177	0.00355095	0.00439831	0.00322528	0.00339065	0.00321398	0.00129509	0.00117067	0.00122047	0.00128602	0.00122331	0.00127002	0.00142998	0.00175251	0.00156481	0.000940515	0.000991173	0.000741435	0.000936251	0.000890385	0.000982876	0.000797005	0.000892186	0.000701626	6	6	6	24.8	290.55	142	Q9FPH2			AT5G02160
0.000312866	0.000373928	0.000392603	0.000363845	0.000316244	0.000378166	0.000295005	0.000326654	0.000350329	0.00016802	0.000317713	0.000314744	0.000300934	0.000353779	0.000294074	0.000322918	0.000403791	0.000314495	0.000523796	0.00043364	0.000417433	0.000457408	0.00042719	0.000399276	0.000417227	0.00044034	0.000455286	4	4	4	18.3	100.01	98	Q940I2		MED24.18	AT5G03880
1.94054e-05	2.27257e-05	1.95486e-05	1.10176e-05	1.48395e-05	2.26581e-05	1.8564e-05	1.09091e-05	1.98878e-05	4.23719e-05	6.86028e-05	7.88411e-05	5.52345e-05	5.36486e-05	8.25762e-05	6.91737e-05	6.92551e-05	2.74059e-05	0.00010683	8.95747e-05	0.000128039	0.000110668	9.62431e-05	6.58374e-05	0.000121232	0.000182759	0.000144547	7	7	7	15.1	16.95	44	P37107	Signal recognition particle 54 kDa protein, chloroplastic	FFC	AT5G03940
1.56694e-06	1.01274e-05	1.73643e-06	2.35918e-06	1.9136e-06	0	9.83138e-06	9.33844e-06	6.77103e-06	2.2386e-06	2.75042e-06	2.45814e-06	8.44302e-06	0	1.73406e-05	5.21287e-06	1.81124e-06	9.27804e-06	5.1535e-05	8.39491e-05	6.07659e-05	6.70553e-05	6.85138e-05	9.67672e-05	3.32989e-05	0.000111171	2.89192e-05	4	4	4	11.5	7.528	21	Q9ASX5	Uncharacterized aarF domain-containing protein kinase At5g05200, chloroplastic		AT5G05200
8.72104e-05	0.000208986	0.000136519	0.000129295	0.000130746	0.00011334	0.000184142	0.000133115	0.000142039	0.000313722	0.000263226	0.000162558	0.00029511	0.00017539	0.00023187	0.000131926	0.000178105	0.000147942	0.000252814	0.000246966	0.000207309	0.000165189	0.000178328	0.000327963	0.000184878	0.000280576	0.000188382	2	2	2	8.2	80.711	71	F4K0T6;F4K0T7;Q9FFK3	Probable zinc metalloprotease EGY2, chloroplastic	EGY2	AT5G05740
0.000757255	0.000524314	0.000567393	0.000588667	0.000656141	0.000581679	0.000496002	0.000682678	0.00056211	0.000817027	0.00076256	0.00110022	0.000743622	0.000785642	0.00064254	0.000873052	0.000937452	0.000929185	0.00124995	0.00151988	0.00128917	0.00116862	0.00112372	0.000999627	0.000958538	0.000992652	0.00113548	3	3	3	13.2	119.14	87	Q9FL44		At5g07020	AT5G07020
0.000429977	0.000296287	0.000421151	0.000340552	0.000382303	0.000340738	0.000269615	0.000397222	0.000323523	0.000320801	0.000341997	0.000462357	0.000378891	0.000570447	0.000393706	0.000489158	0.000595075	0.000468276	0.000741922	0.000670916	0.000905388	0.000667287	0.000846104	0.000572011	0.000638989	0.000590058	0.000676579	2	2	2	12	3.3442	45	Q9SD79		F13G24.250	AT5G08050
0.000162359	0.000659534	0.000597558	0.00226906	0.000107372	0.00010272	0.000207322	0.000451242	0.000624983	0.000729512	0.000782219	0.000970567	0.000774223	0.000874625	0.000743911	0.000849886	0.000833521	0.000734834	0.00230288	0.00230615	0.0024497	0.00339717	0.00350203	0.00215616	0.00246305	0.00278029	0.00171227	19	18	18	47.5	323.31	491	P83484;P83483;Q9C5A9	ATP synthase subunit beta-2, mitochondrial;ATP synthase subunit beta-1, mitochondrial;ATP synthase subunit beta-3, mitochondrial		AT5G08670;AT5G08680;AT5G08690
4.23044e-05	3.98458e-05	4.30279e-05	4.81235e-05	4.911e-05	4.08519e-05	4.40442e-05	4.99694e-05	4.23373e-05	7.47252e-05	7.97774e-05	8.54566e-05	8.1042e-05	7.87645e-05	9.03775e-05	7.83473e-05	9.49554e-05	7.72423e-05	0.000128023	0.00012575	0.000136471	0.000137305	0.000142	9.44822e-05	0.000107584	0.000127703	0.000140169	4	4	4	11.4	12.557	87	Q8GXR9	Alternative NAD(P)H-ubiquinone oxidoreductase C1, chloroplastic/mitochondrial	NDC1	AT5G08740
7.68859e-05	5.29018e-05	8.48992e-05	6.80217e-05	6.12684e-05	8.08555e-05	5.93187e-05	7.14329e-05	5.89739e-05	0.000405025	0.000494578	0.000408322	0.000402481	0.000342144	0.000294481	0.000411229	0.000310446	0.000360339	0.00243356	0.00252083	0.0024607	0.00210517	0.00228782	0.00280021	0.00304468	0.00283467	0.00198075	12	12	12	60.1	323.31	249	F4KDZ4;Q9ZP05;A0A1P8BBQ0;A8MRP1;B3H560	Malate dehydrogenase;Malate dehydrogenase, glyoxysomal	PMDH2	AT5G09660
0	3.55687e-05	0	2.94411e-05	4.14701e-05	1.92324e-05	4.20636e-05	2.66375e-05	2.57348e-05	3.44762e-05	4.11734e-05	4.83887e-05	4.04346e-05	5.32922e-05	6.63208e-05	4.4143e-05	6.01945e-05	3.49556e-05	0.00019556	0.00015607	0.000156982	0.000151682	0.000145139	0.00010951	0.000116353	0.000162187	0.000185181	2	2	2	3.1	16.288	12	B3H4S6;Q9LXV3	Dicarboxylate transporter 1, chloroplastic	DiT1;DIT1	AT5G12860
0.000172249	0.000168064	0.000179525	0.000164593	5.83163e-05	0.00023363	0.000169661	0.000123743	5.59353e-05	0.000119335	0.000238021	0.000121268	0.000115477	0.000132001	9.57347e-05	9.48005e-05	0.000161172	0.000214812	0.000211665	0.000158746	0.000202863	0.000161987	0.000153253	0.00017521	0.000264106	0.000136268	0.000150773	3	3	3	17.4	17.562	58	Q9ASS6	Photosynthetic NDH subunit of lumenal location 5, chloroplastic	PNSL5	AT5G13120
0	0	0	0	0	0	6.44178e-07	0	0	0	0	3.39374e-06	0	0	0	0	0	0	3.94337e-05	3.10563e-05	4.46498e-05	3.41962e-05	5.26428e-05	3.53165e-05	2.20619e-05	2.2379e-05	2.4353e-05	7	2	2	15.6	2.5632	5	P40941	ADP,ATP carrier protein 2, mitochondrial	AAC2	AT5G13490
0.000168596	0.00015725	0.000129577	0.000167665	0.000154466	0.000178306	0.000152564	0.000138047	0.000139788	0.000259119	0.000356896	0.000310695	0.000195466	0.000283165	0.000291541	0.000302068	0.000354478	0.000330623	0.000657464	0.000589965	0.000674032	0.00053211	0.000664072	0.000654529	0.000497972	0.000594115	0.000720362	4	4	4	20	48.711	80	Q9FY50	50S ribosomal protein L10, chloroplastic	RPL10	AT5G13510
1.05593e-05	1.13646e-05	8.29984e-06	8.49364e-06	9.33321e-06	1.1569e-05	1.11826e-05	7.677e-06	7.82848e-06	4.32013e-05	3.77141e-05	2.93717e-05	4.34464e-05	2.79091e-05	4.47475e-05	4.30692e-05	3.15605e-05	2.97458e-05	6.84867e-05	8.23791e-05	8.34893e-05	8.36924e-05	6.36808e-05	7.80096e-05	9.39748e-05	0.000102595	8.1749e-05	6	6	6	7	16.613	35	A8MR05;Q9FNB0	Magnesium-chelatase subunit ChlH, chloroplastic	GUN5;CHLH	AT5G13630
0.000168895	0.000158344	0.000197088	0.000170768	7.06049e-05	0.000113362	0.000199061	0.000152779	0.000126922	0.000309522	0.000364932	0.000211293	0.000361346	0.00023414	0.000426315	0.000349999	0.000273285	0.000162434	0.000397135	0.000580003	0.000294584	0.000347338	0.000317666	0.000375268	0.000496362	0.000420422	0.000483917	6	6	6	39.6	14.457	42	P42732;B3H631	30S ribosomal protein S13, chloroplastic	RPS13;At5g14320	AT5G14320
0.000232606	0.000309691	0.000212227	0.000207454	0.000310317	0.000200162	0.000286683	0.000262158	0.000308949	0.000850697	0.000891654	0.000801228	0.000783721	0.000708589	0.000704511	0.000813488	0.000697686	0.000684436	0.00149768	0.00116149	0.00146389	0.00125593	0.00120573	0.00129695	0.00107705	0.00145655	0.00111753	4	4	4	36.5	131.26	81	Q93VK7		At5g14910	AT5G14910
2.07757e-06	6.16631e-07	1.9835e-06	0	0	0	9.556e-07	2.13946e-06	1.25257e-06	8.5547e-06	7.05066e-06	6.19073e-06	6.3289e-06	6.01669e-06	6.74493e-06	4.4663e-06	1.00764e-05	1.08917e-05	6.31996e-05	5.46862e-05	6.207e-05	3.84358e-05	3.29048e-05	5.88762e-05	6.74592e-05	6.45503e-05	4.14333e-05	7	7	7	11.7	15.266	21	Q9LF37	Chaperone protein ClpB3, chloroplastic	CLPB3	AT5G15450
3.92766e-05	3.74298e-05	4.86214e-05	3.90766e-05	1.29057e-05	4.82783e-05	4.17534e-05	4.07684e-05	4.15289e-05	6.18794e-05	8.2671e-05	8.32114e-05	3.31165e-05	8.55891e-05	5.45795e-05	5.35956e-05	3.98877e-05	7.61582e-05	8.08756e-05	0.000143023	0.000165029	8.43268e-05	0.000148152	0.000141739	6.43275e-05	5.97158e-05	0.000121023	3	3	3	28.9	5.2021	10	A8MS48;Q8H0X5		At5g16660	AT5G16660
0.00211162	0.00151184	0.00195741	0.00197728	0.00183209	0.00159854	0.00150827	0.00193579	0.00206089	0.00131677	0.0014211	0.00271265	0.0013331	0.0017676	0.00125598	0.00157523	0.00197614	0.0015366	0.00257996	0.00200066	0.00293635	0.00253408	0.00263726	0.00171099	0.00164884	0.00173693	0.0019466	7	7	7	39.1	323.31	370	Q9FFJ2;A8MSF2		ENH1	AT5G17170
1.83965e-06	3.27607e-06	2.22007e-06	2.25324e-06	2.28846e-06	0	4.82929e-06	0	1.17418e-06	9.42195e-06	2.58667e-05	1.32899e-05	7.1865e-06	7.13744e-06	7.63004e-06	1.48916e-05	0	0	7.29109e-06	0	7.44851e-06	6.97243e-06	7.28738e-06	0	0	0	0	2	2	2	10.5	4.1531	6	F4KGX7;P37271	Phytoene synthase, chloroplastic	PSY;PSY1	AT5G17230
4.02296e-06	3.09824e-06	6.3651e-06	0	0	4.9183e-06	4.5925e-06	0	4.18654e-06	2.09941e-05	3.22141e-05	1.08098e-05	9.91196e-06	9.54358e-06	2.06098e-05	2.22321e-05	2.80766e-05	2.40237e-05	1.55737e-05	1.45621e-05	3.14051e-05	7.24196e-05	6.49383e-05	3.05948e-05	1.24408e-05	6.50743e-05	1.57981e-05	3	3	3	12.9	3.189	6	Q9FN84		MVA3.2	AT5G17670
4.27728e-05	5.81109e-05	5.12537e-05	5.67266e-05	5.77138e-05	5.14405e-05	5.53e-05	5.18058e-05	5.44349e-05	9.50522e-05	8.77306e-05	8.45993e-05	0.000108649	8.7165e-05	0.000107174	9.79204e-05	0.000112346	5.52162e-05	0.000125607	0.000149616	0.000137393	8.95447e-05	0.000147865	0.000155944	0.000156028	0.000172307	0.000133436	7	7	7	24	18.053	46	Q1H537	Divinyl chlorophyllide a 8-vinyl-reductase, chloroplastic	DVR	AT5G18660
0.000473064	0.000796057	0.000552949	0.000508156	0.000589362	0.000863006	0.000585713	0.000602709	0.000527764	0.000680373	0.000653332	0.000464675	0.00078493	0.000516516	0.000789216	0.000686833	0.0004444	0.000755931	0.00070066	0.0008765	0.00072354	0.000619613	0.00069979	0.00103477	0.00102134	0.000987524	0.000469175	10	10	10	47.3	171.49	160	Q941D3;F4K2P2	Probable plastid-lipid-associated protein 8, chloroplastic	PAP8;At5g19940	AT5G19940
7.76649e-06	1.6265e-05	8.37284e-06	8.03898e-06	9.27549e-06	9.96201e-06	0	7.9276e-06	1.10346e-05	0	0	3.03602e-05	0	3.14163e-05	1.55927e-05	0	1.7211e-05	2.91694e-05	3.79171e-05	3.63167e-05	4.57696e-05	0	4.06948e-05	7.2582e-05	5.18251e-05	6.59251e-05	6.25341e-05	1	1	1	10.9	2.1193	5	P94072	Germin-like protein subfamily 3 member 3	GER3	AT5G20630
2.98541e-05	1.62842e-05	1.88867e-05	2.33989e-05	2.58775e-05	1.41261e-05	2.61778e-05	1.97809e-05	2.17676e-05	9.20505e-05	8.99552e-05	9.76096e-05	7.72565e-05	9.50882e-05	7.81704e-05	9.58278e-05	5.59185e-05	9.46347e-05	0.000221761	0.000152736	0.000193371	0.000234669	0.000216873	0.000248596	0.000184988	0.000199404	0.000266898	6	6	6	40.7	10.125	18	O65282	20 kDa chaperonin, chloroplastic	CPN21	AT5G20720
0.000170013	0.000108242	0.000160134	0.000135349	0.000166506	0.000135864	8.99707e-05	0.000172881	0.000134386	0.000223363	0.00020905	0.000239723	0.000364765	0.000248729	0.000177619	0.000192873	0.00027304	0.000199646	0.000282032	0.000301711	0.000245205	0.000305948	0.00028721	0.000193212	0.000281172	0.000428243	0.000367474	4	4	4	19.3	7.7506	36	Q84VQ4	NAD(P)H-quinone oxidoreductase subunit U, chloroplastic	ndhU	AT5G21430
0.00218815	0.0022665	0.00236636	0.00211024	0.0021528	0.00191924	0.00213753	0.00225906	0.00207708	0.00299566	0.00280702	0.0029327	0.00290572	0.00372601	0.00291751	0.00290523	0.00308442	0.00268714	0.0055635	0.00451726	0.00593885	0.00495735	0.00450298	0.00520697	0.00439353	0.00532348	0.00395285	18	18	18	47	323.31	849	Q9FN48;A0A1P8BCX7	Calcium sensing receptor, chloroplastic	CAS	AT5G23060
0.000754074	0.000766675	0.000763886	0.000828947	0.00079957	0.000760052	0.000721784	0.000825764	0.000779218	0.000806331	0.000806879	0.000999469	0.00079132	0.000932503	0.000878219	0.000905012	0.000960091	0.000889754	0.00120393	0.00103534	0.00112316	0.00116344	0.00120992	0.000994854	0.000943539	0.00099237	0.00106574	18	18	18	52.6	323.31	450	A0A1P8BG37;O82660	Photosystem II stability/assembly factor HCF136, chloroplastic	HCF136	AT5G23120
2.32929e-06	1.52146e-06	1.74663e-06	1.69383e-06	2.13861e-06	1.90055e-06	1.60644e-06	2.02039e-06	4.45638e-06	2.59745e-05	3.80659e-05	2.74323e-05	2.7563e-05	2.62373e-05	3.06379e-05	2.67597e-05	2.12438e-05	2.77667e-05	6.95065e-05	9.6132e-05	6.49115e-05	6.21115e-05	7.52562e-05	8.5616e-05	8.26949e-05	9.67859e-05	9.18912e-05	5	5	5	11.3	70.478	18	A0A1P8BAU8;Q9FF91		At5g23890	AT5G23890
8.16332e-06	5.87604e-06	7.51398e-06	8.43054e-06	6.81561e-06	1.0336e-05	3.56042e-06	2.05738e-06	7.536e-06	1.00223e-05	1.45031e-05	1.7418e-05	5.92272e-06	1.31691e-05	2.00832e-05	5.85966e-06	6.8397e-06	1.47297e-05	3.82152e-05	3.1035e-05	4.36656e-05	4.46184e-05	4.44171e-05	1.65491e-05	3.05418e-05	2.10848e-05	1.2585e-05	3	3	3	8	25.138	20	Q9FNF2	Starch synthase 1, chloroplastic/amyloplastic	SS1	AT5G24300
0	3.83382e-06	3.04335e-06	4.58039e-06	3.83508e-06	2.97026e-06	3.61157e-06	3.61938e-06	5.9695e-06	0	9.19245e-06	0	0	0	8.45479e-06	9.35915e-06	0	0	1.69185e-05	1.21375e-05	1.66377e-05	1.73241e-05	0	1.61336e-05	0	0	0	1	1	1	4.5	1.9552	2	A0A1P8B9P2;O65220	Peptidyl-prolyl cis-trans isomerase CYP28, chloroplastic	CYP28	At5g35100
4.5116e-05	4.52546e-05	4.51542e-05	3.50761e-05	2.7339e-05	2.83413e-05	4.86636e-05	4.10893e-05	3.69634e-05	5.48689e-05	4.22046e-05	3.76934e-05	5.36388e-05	4.2556e-05	2.56832e-05	4.11052e-05	3.33037e-05	2.13389e-05	6.11783e-05	6.0041e-05	8.72743e-05	7.16838e-05	8.34604e-05	9.77528e-05	9.77329e-05	9.78227e-05	6.76644e-05	6	6	6	13.6	14.689	43	F4JYC0;Q8VYL1	Adenylate kinase 5, chloroplastic	At5g35170	AT5G35170
0.000426908	0.000373351	0.000354741	0.000405162	0.000466923	0.000456037	0.000422255	0.000393231	0.000382752	0.000408119	0.000445396	0.000447417	0.00041343	0.000415251	0.000377959	0.000496006	0.000396652	0.000465179	0.00126661	0.00117938	0.00126287	0.00111024	0.000995427	0.000976158	0.000958154	0.00101142	0.000915854	12	12	12	37.4	116.23	193	Q43127	Glutamine synthetase, chloroplastic/mitochondrial	GLN2	AT5G35630
0.000350487	0.000514845	0.000277105	0.000218299	0.000299511	0.000145745	0.00030655	0.000533082	0.000514608	0.00033367	0.000491646	0.000338565	0.000672817	0.000487149	0.000760872	0.00047377	0.000258322	0.000421603	0.000631447	0.000447761	0.000410384	0.000496299	0.000465094	0.000408253	0.000771402	0.000611808	0.000297779	6	6	6	19.7	158.82	131	Q93Z11		At5g37360	AT5G37360
0.000306033	0.000268563	0.000240874	0.000228624	0.00025551	0.000320277	0.000255377	0.000274291	0.000274667	0.000480659	0.000534482	0.000525719	0.000447175	0.000562759	0.000486974	0.000527924	0.000612116	0.000595067	0.00239675	0.00193573	0.00231915	0.00207026	0.00230236	0.00180023	0.00186477	0.00206109	0.00211223	12	12	5	53	269.25	198	P10798;P10797;F4KA76;B3H5S2	Ribulose bisphosphate carboxylase small chain 3B, chloroplastic;Ribulose bisphosphate carboxylase small chain 2B, chloroplastic;Ribulose bisphosphate carboxylase small chain	RBCS-3B;RBCS-2B;At5g38410	AT5G38410;AT5G38420
1.49115e-05	4.18963e-05	2.38337e-05	3.20135e-05	3.06566e-05	3.2163e-05	3.29609e-05	3.29863e-05	3.04332e-05	3.00665e-05	5.47312e-05	3.67495e-05	4.60921e-05	3.98815e-05	4.15916e-05	3.43535e-05	2.12213e-05	3.59104e-05	5.8106e-05	5.85064e-05	4.80308e-05	3.48772e-05	4.2479e-05	4.94974e-05	4.58391e-05	3.70843e-05	3.27939e-05	1	1	1	7.7	2.3121	12	Q9FFW9;F4KBJ3		At5g38520	AT5G38520
0.000723237	0.000627815	0.000726096	0.000724178	0.000676994	0.000706193	0.000727306	0.000688287	0.000639088	0.000799254	0.000876961	0.000894778	0.000834908	0.000893888	0.000846725	0.00097802	0.00107033	0.00101248	0.000930475	0.000831012	0.000917832	0.000899501	0.000988369	0.000803874	0.000844092	0.000962394	0.000926979	9	9	9	30.4	74.596	240	Q2HIR7;A0A219HZL6		APE1	AT5G38660
0.000330024	0.000528841	0.000471316	0.00032824	0.000146607	0.000281815	0.000651819	0.000508352	0.000393088	0.000454592	0.000451397	0.000198188	8.8157e-05	7.14774e-05	0.00044367	0.000388109	0.000590479	0.000339267	0.000666171	4.87607e-05	0.000681949	0.000313665	0.000739307	0.000774969	0.000962714	0.00118986	0.000853921	4	4	4	24.2	11.821	32	Q9FLN4	50S ribosomal protein L27, chloroplastic	RPL27	AT5G40950
0	1.67946e-05	1.67888e-05	1.79858e-05	1.77773e-05	2.20381e-05	1.72143e-05	1.29467e-05	1.36562e-05	2.31815e-05	2.49738e-05	2.34141e-05	2.92755e-05	3.15635e-05	5.41202e-06	3.44913e-05	3.39345e-05	3.68191e-05	7.95839e-05	0.000103492	4.51867e-05	4.74151e-05	8.10063e-05	8.56691e-05	8.10412e-05	0	0	2	2	2	18.3	2.4542	2	Q8RWR9		At5g42070	AT5G42070
0.00300541	0.00366842	0.00343671	0.00367106	0.00336456	0.00312977	0.0033324	0.00353386	0.00340436	0.00556917	0.00484472	0.0048869	0.00580184	0.00428859	0.00648478	0.00535871	0.00491341	0.0047895	0.00611574	0.00655602	0.00502107	0.0055591	0.00563436	0.0057674	0.00727942	0.00690805	0.00459267	27	27	6	40.1	323.31	1218	Q9FH02	ATP-dependent zinc metalloprotease FTSH 5, chloroplastic	FTSH5	AT5G42270
0.00140145	0.00164573	0.00129416	0.00167451	0.00172263	0.00146988	0.0019673	0.00178649	0.00170136	0.00163034	0.00189547	0.001764	0.00207091	0.00195484	0.00196351	0.0016739	0.0017411	0.0014664	0.00375092	0.00361974	0.00369443	0.00329586	0.00361592	0.00346654	0.00340961	0.00400639	0.00338426	26	26	26	49.4	323.31	849	Q96242	Allene oxide synthase, chloroplastic	CYP74A	AT5G42650
0.000129162	0.00012378	0.000141348	0.000145741	0.000155322	0.000147419	0.000148489	0.000151519	0.000140281	0.000107404	0.000108193	0.000135166	0.000101655	0.000146342	0.000111787	0.000121471	0.000139187	0.000159407	0.000189769	0.000140041	0.000147181	0.000165636	0.00017041	0.000129337	0.00013005	0.000123511	0.000178675	2	2	2	16	26.934	21	Q9FG89	Photosynthetic NDH subunit of subcomplex B 5, chloroplastic	PNSB5	AT5G43750
0.00018522	0.000330788	0.000189972	0.000239122	0.000246123	0.00015491	0.00029561	0.000212103	0.000230036	0.000513143	0.000554106	0.000348394	0.000400305	0.000435781	0.000300602	0.000295473	0.000347584	0.000328367	0.000457223	0.000290804	0.000427926	0.000364219	0.000449402	0.000563746	0.000616023	0.000664942	0.000369985	5	5	5	26.4	89.805	66	Q9LU01		CEST	AT5G44650
3.52636e-06	3.16792e-06	3.77776e-06	0	4.38004e-06	0	6.16277e-06	7.61255e-06	4.53595e-06	1.52103e-05	1.16026e-05	4.07763e-05	1.30726e-05	0	0	1.40863e-05	1.50463e-05	0	2.4527e-05	5.85193e-05	4.95194e-05	5.60677e-05	4.27978e-05	2.176e-05	2.53722e-05	2.31408e-05	2.52767e-05	1	1	1	4.1	2.471	7	Q94B60	ATP-dependent Clp protease proteolytic subunit 4, chloroplastic	CLPP4	AT5G45390
0.000353791	0.000321956	0.000298736	0.000273665	0.000265772	0.000288458	0.000312662	0.000297642	0.000301131	0.000169484	0.000259798	0.000248911	0.00023798	0.000232052	0.000230023	0.000327204	0.000280668	0.000280434	0.000650169	0.000611371	0.000604514	0.000557599	0.000592599	0.000614132	0.000609155	0.000632374	0.000577083	2	2	2	7.4	5.1608	33	A0A219HYB6;A0A219HZH3;A0A219I0W9;Q9ZSR7	Triose phosphate/phosphate translocator TPT, chloroplastic	TPT	AT5G46110
9.09427e-05	6.55821e-05	7.49116e-05	7.45927e-05	8.43745e-05	8.6264e-05	5.94262e-05	6.52777e-05	6.41441e-05	8.64159e-05	8.41644e-05	0.000106132	8.00922e-05	9.14918e-05	8.80581e-05	9.19216e-05	0.000140261	0.00010317	0.000200848	0.000142987	0.000132719	0.000116512	0.000215078	0.000105187	0.000115925	0.000110985	9.25808e-05	3	2	2	12.8	4.7038	38	Q6NKS4		At5g47110	AT5G47110
7.41948e-05	7.85879e-05	9.37628e-05	5.16782e-05	5.20854e-05	0.000149942	0.000151082	6.52671e-05	6.93726e-05	0.00011896	0.000211478	0.000109648	0.000144082	0.000169293	0.000214693	0.000221341	0.000183266	0.0002096	0.000211286	0.000274904	0.000166333	0.000147354	0.000129912	0.000222882	0.00027198	0.000221013	0.000240869	3	3	3	15.3	5.8744	38	Q9FKB7;Q94F50		At5g48790	AT5G48790
5.88249e-06	5.30808e-06	5.68839e-06	8.39677e-06	7.30187e-06	7.73157e-06	5.22602e-06	7.20521e-06	6.24945e-06	1.90894e-05	1.41424e-05	1.69609e-05	1.76349e-05	2.05531e-05	1.63164e-05	1.60516e-05	1.723e-05	1.56946e-05	4.23989e-05	3.1693e-05	4.25025e-05	4.5891e-05	5.02317e-05	3.32944e-05	3.48274e-05	3.74201e-05	3.55848e-05	13	1	1	21.2	34.179	26	Q9LTX9	Heat shock 70 kDa protein 7, chloroplastic	HSP70-7	AT5G49910
0.000399587	0.000286227	0.00043466	0.000296283	0.000357155	0.000313485	0.000337689	0.000234353	0.00032919	7.49293e-05	0.000142938	0.000131944	9.26229e-05	3.94574e-05	8.2924e-05	2.73397e-05	6.88444e-05	9.28808e-05	0.000358619	0.000403497	0.000389832	0.000265222	0.000362596	0.000352577	0.000257178	0.000368741	0.000358951	4	4	4	23.4	7.7126	14	Q9FI47		At5g51010	AT5G51010
0.000134616	0.000137856	0.0001314	0.000151684	7.92612e-05	0.000223656	0.000128568	0.000110124	0.000128541	4.74833e-05	4.44361e-05	2.31572e-05	3.53436e-05	0	3.21093e-05	3.82267e-05	4.34694e-05	6.98877e-05	3.15213e-05	2.8554e-05	0	1.95869e-05	0	2.43885e-05	4.39628e-05	3.68409e-05	0	2	2	2	11.4	5.635	7	F4KDA6	Protein LOW PSII ACCUMULATION 2, chloroplastic	LPA2	At5g51545
1.96352e-05	1.09669e-05	2.29067e-05	1.74431e-05	1.76315e-05	1.42575e-05	1.23967e-05	1.12352e-05	1.15262e-05	1.57949e-05	1.61797e-05	2.08442e-05	2.09261e-05	1.52342e-05	1.06292e-05	1.75646e-05	2.60523e-05	2.55202e-05	1.6942e-05	1.51318e-05	1.89477e-05	2.10464e-05	0	0	1.7451e-05	1.72555e-05	1.69834e-05	1	1	1	4.4	1.5885	4	Q9FJ81		HCF208	At5g52110
0.000266872	0.000185492	0.000222971	0.000221464	0.000221344	0.000293334	0.00011603	0.000266892	0.000256311	0.000186596	0.000195217	0.000251206	0.000206304	0.000173317	0.000186237	0.000218622	0.000218026	0.00023256	0.000240854	0.000195901	0.000246618	0.000193448	0.000162804	0.000181848	0.000209366	0.000192428	0.000237681	5	5	5	28.5	16.123	43	Q9XH75	Sec-independent protein translocase protein TATB, chloroplastic	TATB	AT5G52440
0	0	0	7.23329e-06	0	0	4.95125e-05	0	0	0	7.09067e-05	9.0444e-05	5.91374e-05	1.77355e-05	6.88928e-05	0	8.04525e-05	0	7.23304e-05	0	7.8167e-05	0	0	0	8.98046e-05	0	0.000100407	1	1	1	14.9	2.7298	4	Q9LTD9	Uncharacterized protein PAM68-like		AT5G52780
2.73394e-05	2.80946e-05	3.08404e-05	2.65927e-05	2.11685e-05	5.08402e-05	2.31213e-05	1.55484e-05	1.21461e-05	8.80944e-06	9.14831e-06	3.99134e-06	9.16178e-06	1.72518e-05	9.20047e-06	1.76145e-05	1.55294e-05	9.71756e-06	1.06861e-05	0	6.12322e-06	0	7.07063e-06	8.29244e-06	7.53875e-06	9.68423e-06	8.09618e-06	2	2	2	8.4	1.8406	3	F4JX83;A0A1P8BAQ0;P81760	Thylakoid lumenal 17.4 kDa protein, chloroplastic	At5g53490	AT5G53490
3.17314e-06	8.89691e-06	7.11595e-06	0	0	7.21074e-06	6.51849e-06	3.49832e-06	0	0	1.93103e-05	0	1.96101e-05	0	2.04359e-05	0	0	1.28273e-05	0	0	0	1.7323e-05	1.72499e-05	0	1.98993e-05	0	0	1	1	1	4.1	2.6518	1	Q56Y42	Pyridoxal reductase, chloroplastic	PLR1	AT5G53580
0.0115964	0.0101308	0.0100132	0.0105715	0.012003	0.00952573	0.00933993	0.0137636	0.0132956	0.00935283	0.00950424	0.013103	0.00991852	0.0143199	0.0092523	0.00943313	0.0107155	0.00939817	0.0124399	0.0122329	0.0135335	0.0128119	0.0132255	0.00961396	0.00879036	0.00896807	0.0105969	11	9	9	63.8	323.31	492	Q9S7M0		LHCB3*1	AT5G54270
3.94829e-05	3.14292e-05	3.00848e-05	3.08576e-05	0	0	2.74003e-05	4.44758e-05	3.9539e-05	4.62721e-05	1.19968e-05	1.75736e-05	1.28467e-05	0	2.33251e-05	4.31411e-05	2.67002e-05	3.70163e-05	7.34443e-05	4.32834e-05	0	4.80232e-05	2.29627e-05	4.59704e-05	3.20011e-05	6.26119e-05	3.83731e-05	2	2	2	13.1	2.893	7	P92959;F4K1S8	50S ribosomal protein L24, chloroplastic	RPL24;At5g54600	AT5G54600
1.09335e-05	1.20864e-05	1.28469e-05	1.20254e-05	1.24953e-05	1.35362e-05	9.64678e-06	1.28832e-05	1.36258e-05	2.74796e-05	3.32733e-05	4.09271e-05	2.60599e-05	4.12629e-05	3.28389e-05	2.23577e-05	1.94285e-05	3.88874e-05	0.000117736	0.000117577	0.000128199	0.000117841	8.73081e-05	7.35146e-05	3.28917e-05	4.5108e-05	9.84748e-05	8	8	8	19.4	19.323	54	Q8S9L5	Trigger factor-like protein TIG, Chloroplastic	TIG	AT5G55220
9.67534e-06	6.41737e-06	1.32286e-05	1.40756e-05	8.72878e-06	1.26253e-05	5.53333e-06	3.24108e-06	3.77047e-06	1.75741e-05	2.07802e-05	2.22094e-05	2.83561e-05	2.50355e-05	1.38639e-05	1.38897e-05	4.3907e-05	2.82309e-05	3.39819e-05	6.95514e-05	7.38534e-05	6.04447e-05	3.11611e-05	9.1185e-05	6.02507e-05	0.000115741	7.07221e-05	5	5	5	18.9	8.0498	17	Q42545	Cell division protein FtsZ homolog 1, chloroplastic	FTSZ1	AT5G55280
9.79549e-05	0.000168331	0.000126657	0.000126726	0.000124403	0.000118263	0.000165183	0.000118536	0.000156575	0.000411608	0.00040725	0.000331248	0.000332709	0.00034992	0.000302892	0.000414332	0.000285362	0.000340008	0.000455785	0.000366874	0.000426381	0.000433684	0.000440911	0.000557382	0.000641461	0.000520036	0.000401348	5	5	5	30.3	29.252	69	Q9LVM3		At5g58250	AT5G58250
0.000230668	0.000309336	0.000238025	0.000235224	0.000249621	0.000307538	0.000258479	0.000215458	0.000231402	0.000436983	0.000490128	0.000336721	0.000733156	0.000342969	0.000548485	0.000500868	0.000302378	0.000555217	0.000489071	0.000732523	0.000503843	0.000401626	0.000495689	0.000597955	0.000565475	0.000626289	0.000384173	6	6	6	35.9	30.379	81	Q9LVM2	NAD(P)H-quinone oxidoreductase subunit N, chloroplastic	ndhN	AT5G58260
5.61909e-05	4.31523e-05	4.36913e-05	3.74015e-05	3.60148e-05	4.56008e-05	5.30682e-05	4.09753e-05	4.16731e-05	0.000116185	0.000127149	0.000152672	0.00012395	0.000170477	0.000152368	0.000114264	0.00014516	0.000124442	0.000270291	0.000285949	0.000320423	0.000277763	0.000292455	0.000192385	0.000223047	0.000247619	0.000284703	9	9	9	30.2	85.852	102	Q8H1E2;F4KEX3	Malate dehydrogenase	At5g58330	AT5G58330
9.01748e-06	1.26189e-05	6.45922e-06	6.3037e-06	5.65574e-06	0	0	0	0	0	0	0	6.32165e-05	0	5.48518e-05	5.39084e-05	0	0	0	0	6.96237e-05	0	0	0.000105744	0	0	0	1	1	1	13	3.6652	2	F4K7S5;Q8GZ51		At5g62720	AT5G62720
0.0322619	0.0296213	0.0311976	0.0293311	0.0294516	0.0342655	0.0265046	0.0283865	0.0285483	0.0170001	0.0179083	0.0191983	0.0172978	0.0186716	0.0170749	0.0200677	0.0207602	0.0200002	0.0166599	0.0152756	0.0165075	0.0154002	0.0164062	0.0130243	0.0147396	0.0151926	0.0184075	12	12	12	36.8	323.31	948	P49107	Photosystem I reaction center subunit N, chloroplastic	PSAN	AT5G64040
1.93917e-05	1.77917e-05	1.69093e-05	1.80601e-05	4.42862e-05	2.53722e-05	1.5848e-05	1.78516e-05	1.57169e-05	2.49324e-05	2.40001e-05	8.05166e-05	3.22489e-05	9.25375e-05	2.78776e-05	3.77832e-05	2.73432e-05	3.07165e-05	0.000244894	0.000221666	0.000194797	0.000222484	0.000293921	0	6.16078e-05	0.000387318	7.55882e-05	2	2	2	4.6	3.0231	19	Q9FMF7	Dicarboxylate transporter 2.1, chloroplastic	DIT2-1	AT5G64290
1.85257e-06	1.29593e-06	1.80404e-06	1.8287e-06	1.97925e-06	2.54756e-06	1.4414e-06	3.73607e-06	1.51515e-06	2.83949e-06	3.5393e-06	2.74895e-06	3.63245e-06	9.52532e-06	0	0	4.83444e-06	4.50654e-06	1.49221e-05	1.9011e-05	2.85528e-05	1.59183e-05	1.71517e-05	1.85729e-05	2.02075e-05	2.09997e-05	1.61228e-05	4	4	4	4.9	4.5366	6	Q93Y08		MXK3.17	AT5G64940
0.000276637	0.000246741	0.000237813	0.000459505	0.00041577	0.000403249	0.000367027	0.00024573	0.000360374	0.000538223	0.000858337	0.000671432	0.000393812	0.000881841	0.000417556	0.000575017	0.000682552	0.000654423	0.000852998	0.000810831	0.000892455	0.00130792	0.000960425	0.00127763	0.0014905	0.00169642	0.000856003	6	6	6	27.2	250.14	119	Q9FJP3	50S ribosomal protein L29, chloroplastic	RPL29	AT5G65220
0.00213361	0.00223336	0.00239032	0.00205485	0.00197517	0.00221198	0.00213299	0.00222658	0.00217904	0.00220917	0.00273376	0.00331611	0.00281765	0.00321615	0.00268734	0.0030646	0.0035548	0.00322343	0.00515716	0.00460527	0.00507666	0.0048117	0.0050676	0.00440252	0.00437457	0.00437579	0.00472174	23	23	21	53.9	323.31	788	Q9FKW6;F4JZ46	Ferredoxin--NADP reductase, leaf isozyme 1, chloroplastic	LFNR1;FNR1	AT5G66190
0.0823439	0.0748212	0.0857937	0.0836686	0.087076	0.088017	0.0804413	0.0835298	0.0801495	0.0787834	0.0792117	0.0726501	0.0734814	0.0719487	0.0759363	0.0719385	0.0822959	0.0736466	0.0709263	0.0721949	0.0681	0.0781142	0.0739307	0.0735323	0.0809478	0.0821866	0.0801226	26	26	11	66.3	323.31	2398	P23321	Oxygen-evolving enhancer protein 1-1, chloroplastic	PSBO1	AT5G66570
0.000231823	0.000202121	0.000248897	0.000237887	0.000253372	0.000267264	0.000184701	0.000249124	0.000209011	0.000105973	8.17226e-05	0.000118682	9.52616e-05	0.000126469	0.000100656	0.00012698	9.41217e-05	0.000111822	0.000217282	0.000184133	0.000194715	0.000163252	0.000176483	0.000154936	0.000115771	0.000133428	0.000146538	16	16	16	25.9	39.876	145	Q9FGC7	Zeaxanthin epoxidase, chloroplastic	ZEP	AT5G67030
0.0284315	0.0200908	0.0243001	0.0281616	0.0272399	0.0235879	0.0208169	0.0263087	0.026237	0.0270797	0.0263754	0.0315359	0.0276263	0.0366592	0.0267311	0.0262753	0.0296755	0.028817	0.0394886	0.0348724	0.0382756	0.0373483	0.0389107	0.0268645	0.0196284	0.0206306	0.0288821	11	11	11	24.9	323.31	854	P83755	Photosystem II protein D1	psbA	ATCG00020
0.0335441	0.0338673	0.0316639	0.0317028	0.0331578	0.0332621	0.0348855	0.0328961	0.0323194	0.0589337	0.0615152	0.057967	0.0565781	0.0567855	0.0534674	0.0631158	0.0546447	0.0556096	0.0608829	0.057507	0.0644207	0.0628772	0.063319	0.0699964	0.0743436	0.0737291	0.0545746	29	29	28	50.9	323.31	2840	P56757	ATP synthase subunit alpha, chloroplastic	atpA	ATCG00120
0.00842609	0.00841239	0.00822202	0.00737667	0.007786	0.00823324	0.00821329	0.00861923	0.00973946	0.0121053	0.012451	0.0134744	0.0132978	0.013494	0.0135086	0.0128244	0.0139982	0.0143287	0.0228321	0.0223938	0.0213404	0.0196117	0.0184304	0.017247	0.0154819	0.0170802	0.014806	17	17	17	70.7	323.31	705	P56759	ATP synthase subunit b, chloroplastic	atpF	ATCG00130
8.00678e-05	4.57502e-05	8.50041e-05	1.20321e-05	0.000121991	3.78504e-05	0.000157693	0.000147024	0.000146682	0.00875678	0.00759077	0.00682575	0.0214662	0.0125883	0.0185735	0.00198622	0.000947084	0.00212748	0.0084267	0.000171396	0.00774431	0.00205085	0.005998	0.00698594	0	0.000165624	0.00944869	2	2	2	50.6	323.31	62	P56760	ATP synthase subunit c, chloroplastic	atpH	ATCG00140
0.000881783	0.000952463	0.000918719	0.000896953	0.000883101	0.000965396	0.000820512	0.000954781	0.000896841	0.000903753	0.000832056	0.000805166	0.000609335	0.000864875	0.000573024	0.00103843	0.00101319	0.000970709	0.00138435	0.00140824	0.00122296	0.00115916	0.00123235	0.000747964	0.000715854	0.000891905	0.00112826	2	2	2	3.2	31.519	49	P56758	ATP synthase subunit a, chloroplastic	atpI	ATCG00150
6.8517e-05	7.69649e-05	8.00273e-05	5.63657e-05	8.13699e-05	8.00072e-05	8.49881e-05	5.9824e-05	5.0746e-05	0.000169294	0.000141603	0.000122756	0.000183101	0.000125965	0.000130424	0.000113448	0.00015727	0.000133869	0.000274109	0.000279156	0.000239311	0.000284111	0.00028093	0.000285922	0.000293726	0.000289524	0.000247355	5	5	5	23.3	29.81	55	P56797	30S ribosomal protein S2, chloroplastic	rps2	ATCG00160
0.057078	0.0489384	0.053068	0.0614527	0.0589013	0.0612793	0.0477301	0.0586996	0.0593382	0.0464795	0.0489059	0.0552778	0.0467345	0.0529829	0.0463813	0.0531348	0.0564759	0.0572254	0.0545185	0.0494184	0.0534616	0.0588644	0.0600373	0.0498156	0.0489	0.053623	0.0567461	11	11	11	30.9	323.31	838	P56761	Photosystem II D2 protein	psbD	ATCG00270
0.0522835	0.0589764	0.0528568	0.0564911	0.0579645	0.0534246	0.0599769	0.0557944	0.0587715	0.0441262	0.0447707	0.0452164	0.0422894	0.045204	0.0438158	0.045128	0.0466721	0.0462165	0.0486613	0.0492089	0.046602	0.0433271	0.0463267	0.0399506	0.037646	0.0411547	0.0418308	22	22	22	33.2	323.31	2403	P56778	Photosystem II CP43 reaction center protein	psbC	ATCG00280
0.0245179	0.0264479	0.02102	0.0226173	0.0218001	0.0207148	0.025801	0.0227405	0.0240409	0.01482	0.0156533	0.0144574	0.01488	0.0153756	0.0134633	0.0165843	0.0147053	0.0141676	0.0138809	0.0125753	0.0137181	0.0121377	0.0128913	0.0126579	0.012593	0.0126672	0.0124731	18	18	18	26.3	323.31	1478	P56767	Photosystem I P700 chlorophyll a apoprotein A2	psaB	ATCG00340
0.0109548	0.00873092	0.0100978	0.0102639	0.0106313	0.0101159	0.00887178	0.0108082	0.0102935	0.00686791	0.00627948	0.00817341	0.00676064	0.00760753	0.00648314	0.00760391	0.00926108	0.00773595	0.00760539	0.00644383	0.00719934	0.00791803	0.00882575	0.00627215	0.00624374	0.00652208	0.00667992	15	15	15	19.1	323.31	710	P56766	Photosystem I P700 chlorophyll a apoprotein A1	psaA	ATCG00350
0.000226555	0.000206308	0.000236792	0.00020867	0.000192899	0.000194891	0.000166363	0.000257398	0.000241662	0.000454789	0.000411734	0.000389109	0.000360793	0.000333603	0.000372284	0.000417537	0.000495912	0.000470369	0.000616699	0.000537416	0.000611943	0.000540444	0.000637131	0.00051504	0.000528493	0.000627923	0.000485498	6	6	6	27.4	11.059	86	P56799	30S ribosomal protein S4, chloroplastic	rps4	ATCG00380
4.91775e-05	0.000133164	9.0796e-05	0.000138469	7.61691e-05	0.000103884	8.93851e-05	5.87553e-05	7.64632e-05	0.00013567	0.000119337	0.000137836	0.000183405	0.000131444	2.67147e-05	6.36062e-05	0.000105813	0.000110014	0.000200024	0.000157911	0.000201708	0.00021218	0.000174473	7.97333e-05	0.000215954	8.03554e-05	0.00012991	5	5	5	45.6	7.2561	18	P56754	NAD(P)H-quinone oxidoreductase subunit J, chloroplastic	ndhJ	ATCG00420
0.000121717	0.00020255	0.000124629	0.000194119	0.0001763	0.00012901	0.000147218	0.000181552	0.000172868	0.000228691	0.000211723	0.000188135	0.000130239	0.000201649	0.000136578	0.000243962	0.000227221	8.77657e-05	0.000314821	0.000110072	0.000283495	0.000170317	0.000307155	0.000356532	0.000320044	0.000282475	0.000240426	4	4	4	30.2	20.813	44	P56756	NAD(P)H-quinone oxidoreductase subunit K, chloroplastic	ndhK	ATCG00430
9.2364e-05	0.000190774	0.000107653	7.25336e-05	0.000156501	0.000135281	0.000210454	0.000121824	0.000144051	0.000487241	0.00049068	0.000297179	0	0.000475102	0.000574894	0.00046726	0.00030321	0.000213209	0.000438056	0.00040685	0.000450755	0.000361584	0.000349884	0.000440049	0.000444946	0.000399523	0.000338342	1	1	1	15.8	2.4537	8	P56751	NAD(P)H-quinone oxidoreductase subunit 3, chloroplastic	ndhC	ATCG00440
0.0111723	0.0163966	0.0131131	0.014811	0.0135201	0.0123148	0.0209788	0.0144147	0.0143444	0.0301099	0.0264592	0.0263856	0.0332882	0.0241701	0.0322011	0.0281252	0.0203727	0.0221438	0.0296178	0.0266577	0.0252724	0.0240983	0.0328532	0.0376514	0.0329741	0.0386017	0.0254264	12	12	12	72	323.31	836	P09468	ATP synthase epsilon chain, chloroplastic	atpE	ATCG00470
0.0270077	0.031518	0.0281514	0.0276734	0.0289269	0.0270544	0.0285003	0.0283255	0.0290606	0.0451926	0.0451707	0.0413041	0.0442512	0.0404765	0.0381076	0.0405328	0.0382325	0.0426878	0.04977	0.051011	0.0546003	0.0449263	0.0472295	0.0584342	0.0567343	0.0598453	0.0393236	50	50	49	79.9	323.31	5008	P19366	ATP synthase subunit beta, chloroplastic	atpB	ATCG00480
0.000313313	0.000398162	0.000404935	0.000371892	0.000394606	0.000405983	0.000380917	0.000376139	0.000398882	0.000496062	0.000520721	0.000573136	0.00058571	0.000649474	0.000616656	0.000611838	0.000631846	0.000566226	0.00192007	0.0017954	0.00194016	0.00191984	0.00174014	0.00164408	0.0017184	0.00194135	0.00187718	16	16	16	37.4	274.9	250	O03042	Ribulose bisphosphate carboxylase large chain	rbcL	ATCG00490
1.22006e-05	1.15782e-05	1.28622e-05	1.44714e-05	1.18901e-05	5.40192e-06	1.40607e-05	1.11926e-05	1.13767e-05	2.42495e-05	2.5897e-05	3.13097e-05	2.73814e-05	2.88628e-05	1.28383e-05	3.0835e-05	3.31032e-05	3.01179e-05	7.77274e-05	6.20527e-05	7.72371e-05	6.35492e-05	8.44922e-05	7.17379e-05	5.04466e-05	8.2012e-05	6.1328e-05	3	3	3	7	5.9004	18	P56765	Acetyl-coenzyme A carboxylase carboxyl transferase subunit beta, chloroplastic	accD	ATCG00500
0.000513231	0.000303714	0.000350503	0.000394683	0.00040992	0.000374699	0.000291252	0.00042223	0.000390229	0.000505969	0.000526101	0.000586065	0.00056996	0.00071071	0.000528539	0.000591716	0.00065314	0.000568319	0.000784752	0.000797226	0.0008029	0.000766051	0.000903032	0.000688606	0.000706679	0.000757519	0.000909544	3	3	3	13.6	87.962	76	P56788	Photosystem I assembly protein Ycf4	ycf4	ATCG00520
0.0105315	0.0117968	0.0112251	0.00965616	0.00947644	0.00813121	0.0118171	0.0103264	0.0102629	0.0104949	0.0115477	0.0124446	0.0127258	0.0122705	0.0108103	0.0115612	0.0132339	0.0117904	0.0133388	0.0140521	0.0140408	0.0142294	0.0138267	0.0145566	0.0153643	0.0153358	0.0146258	21	21	21	62.2	323.31	1368	P56771	Cytochrome f	petA	ATCG00540
0.0294081	0.0333747	0.0232029	0.0205312	0.0231858	0.019995	0.0288484	0.0223586	0.0203015	0.0322539	0.0331529	0.037523	0.0350086	0.0426826	0.0411552	0.0334002	0.037768	0.0340301	0.024008	0.0213222	0.0249535	0.0299378	0.0287375	0.0242612	0.026454	0.0253575	0.029063	2	2	2	30.8	164.56	198	P62095	Cytochrome b559 subunit beta	psbF	ATCG00570
0.0977909	0.0856995	0.0852352	0.100421	0.0877581	0.0811768	0.0705352	0.0832155	0.0826998	0.105591	0.0940077	0.090807	0.0883711	0.0876421	0.107164	0.084346	0.0837066	0.0809427	0.0788543	0.093137	0.0860787	0.090318	0.0801501	0.0755875	0.0823378	0.0851843	0.111909	5	5	5	48.2	323.31	1139	P56779	Cytochrome b559 subunit alpha	psbE	ATCG00580
0.000457124	0.00062354	0.000429911	0.000563445	0.000523323	0.000665947	0.000826504	0.000470045	0.000502894	0.00207031	0.00197438	0.00130433	0.00163462	0.00111524	0.00191857	0.00161746	0.000913957	0.00082797	0.00165098	0.00215353	0.00132949	0.000993385	0.00130994	0.00203373	0.00213075	0.00275499	0.00104349	3	3	3	22.8	92.725	93	P56807	30S ribosomal protein S18, chloroplastic	rps18	ATCG00650
0.0551647	0.0688354	0.0538321	0.056439	0.0582269	0.0596137	0.0707576	0.0704172	0.0634193	0.0877291	0.0946975	0.0877911	0.0980973	0.0920691	0.09852	0.0918455	0.0816798	0.0921525	0.0941352	0.105865	0.0914498	0.0916281	0.0902029	0.0990302	0.110628	0.055097	0.0823475	27	27	27	43.1	323.31	3694	P56777	Photosystem II CP47 reaction center protein	psbB	ATCG00680
0.0943282	0.0961029	0.100915	0.0951393	0.102779	0.111074	0.105516	0.0965376	0.108331	0.0825947	0.0857371	0.0833398	0.0638693	0.0760989	0.0674723	0.0783853	0.102229	0.0947394	0.0772096	0.0827949	0.0743061	0.0896348	0.0786633	0.0919938	0.0755743	0.0966902	0.0929711	3	3	3	23.3	34.511	227	P56780	Photosystem II reaction center protein H	psbH	ATCG00710
0.000872663	0.00120176	0.00082016	0.000597641	0.000675245	0.000567643	0.000830877	0.000925756	0.00101839	0.00195226	0.00215893	0.00183898	0.00256696	0.00235858	0.00269387	0.0020739	0.0015458	0.00237621	0.00276436	0.00297229	0.00318064	0.00275143	0.002268	0.00289603	0.00254881	0.00243021	0.00276135	7	7	7	26	221.78	239	P56773	Cytochrome b6	petB	ATCG00720
0.00244148	0.00318242	0.00321827	0.00285669	0.00293797	0.00353054	0.00294672	0.00237071	0.00272175	0.0042293	0.00420356	0.00306534	0.00454151	0.00333691	0.00438322	0.00509196	0.00409047	0.00492512	0.00426081	0.00535611	0.00402385	0.0043008	0.00405766	0.00457273	0.00539542	0.0046808	0.00443908	3	3	3	13.1	213.75	171	P56774	Cytochrome b6-f complex subunit 4	petD	ATCG00730
2.19685e-05	2.25156e-05	2.58451e-05	2.27215e-05	2.89269e-05	3.11315e-05	1.75759e-05	2.04797e-05	2.31377e-05	6.3107e-05	6.7106e-05	8.63585e-05	5.6737e-05	7.57867e-05	7.09989e-05	6.62187e-05	7.73891e-05	6.51744e-05	0.000156362	0.000167199	0.000160127	0.00016133	0.000171886	0.000142879	0.000149956	0.000128999	0.000160304	3	3	3	10.9	13.074	37	P56762	DNA-directed RNA polymerase subunit alpha	rpoA	ATCG00740
0.000332732	0.00027994	0.000319375	0.00029553	0.00032394	0.000353872	0.000276939	0.000278601	0.000301233	0.000506331	0.000523342	0.000584334	0.000446795	0.000511626	0.000536904	0.000586643	0.000650231	0.000575854	0.000932514	0.00084826	0.000888306	0.000822885	0.000734649	0.000785709	0.000679372	0.00070985	0.000792704	6	6	6	42.8	13.795	80	P56802	30S ribosomal protein S11, chloroplastic	rps11	ATCG00750
0.000173032	0.000134415	0.000125689	9.8694e-05	0.000127434	8.46039e-05	0.000203449	7.92495e-05	7.33005e-05	0.000363292	0.000242922	0.00018263	0.000136542	0.000213045	0.000153874	0.000261789	0.000184312	0.000127615	0.000361182	0.000452854	0.000466183	0.000733956	0.000594498	0.000876889	0.000850081	0.000920021	0.000355861	3	3	3	17.9	6.0053	23	P56801	30S ribosomal protein S8, chloroplastic	rps8	ATCG00770
0.000161179	0.000163049	0.000180588	0.000216524	0.000174	0.000220964	0.000159297	0.000198538	0.000183786	0.000286815	0.000306066	0.000341329	0.000303714	0.000250835	0.000279528	0.000297786	0.000432982	0.00030593	0.00059633	0.000509401	0.000584341	0.000598253	0.000609974	0.000576652	0.000418134	0.000509674	0.000599241	3	3	3	32.8	48.991	43	P56792	50S ribosomal protein L14, chloroplastic	rpl14	ATCG00780
0.000133871	0.000255529	0.000146228	0.000360314	0.000360847	0.000257727	0.000242637	0.000379162	0.000263952	0.000807845	0.000514202	0.000864758	0.000787037	0.000880309	0.000551766	0.000627987	0.000717147	0.000617336	0.00143691	0.00145931	0.00135677	0.00128202	0.00129884	0.000441901	0.000888596	0.000860407	0.00143298	4	4	4	42.2	123.97	91	P56793	50S ribosomal protein L16, chloroplastic	rpl16	ATCG00790
0.000232295	0.00030725	0.00029223	0.000252283	0.000259261	0.000334171	0.000271779	0.000225363	0.000269354	0.00045107	0.00049782	0.00045518	0.000642077	0.000518725	0.000563018	0.000467598	0.000444815	0.00049561	0.000844448	0.00110253	0.000888876	0.000925403	0.00082726	0.000830835	0.000957714	0.000799271	0.000684906	11	11	11	43.1	47.639	112	P56798	30S ribosomal protein S3, chloroplastic	rps3	ATCG00800
0.000158669	7.63406e-05	8.81283e-05	0.000143145	0.000149571	0.000135684	0.000142411	0.000140129	0.000175032	0.000283491	0.000304062	0.000355543	0.000102263	0.000196712	0.000282529	0.000343277	0.000391322	0.000352863	0.000571463	0.000454305	0.000531227	0.000525428	0.000582962	0.000429066	0.000432716	0.000534365	0.000484665	2	2	2	23.9	3.5737	35	P56808	30S ribosomal protein S19, chloroplastic	rps19	ATCG00820
0.000156334	0.000187223	0.000136178	0.000138184	0.000344483	0.000307679	0.000225918	0.000268377	0.000124784	0.000249775	0.000238963	0.000267266	0.000471766	0.000372925	0.000589394	0.000245809	0.000299078	0.000244452	0.000442528	0.000684133	0.00043606	0.000480007	0.000479962	0.000365721	0.000410947	0.00042453	0.000545661	5	5	5	27	126.37	46	P56791	50S ribosomal protein L2, chloroplastic	rpl2-A	ATCG00830
7.17286e-05	0.000132253	6.38126e-05	8.6982e-05	0.000117023	7.87305e-05	5.45253e-05	0.000112354	0.000103882	0.000174491	0.000214076	0.000151008	0.000189456	0.000160542	0.00025923	6.96726e-05	0.000193703	0.000156515	0.000249781	0.000250271	0.000193612	0.000446597	0.000318658	0.000388501	0.000374795	0.000382512	0.000271712	2	2	2	23.7	29.573	73	P61845	50S ribosomal protein L23, chloroplastic	rpl23-A	ATCG00840
5.78657e-05	0.000157634	6.71366e-05	9.44156e-05	4.49354e-05	1.91518e-05	0.000157859	9.00257e-05	9.21548e-05	0.000235478	0.000232531	0.000153946	0.000358237	0.000135146	0.000199412	0.000170189	0.000129428	0.000143455	0.000184424	0.000178292	0.00018166	0.000157227	0.000129834	0.000253379	0.000253541	0.000188535	0.000102404	5	5	5	8.3	47.603	100	P56752	NAD(P)H-quinone oxidoreductase subunit 5, chloroplastic	ndhF	ATCG01010
0.0180834	0.0198304	0.0181722	0.0211198	0.0222043	0.0219394	0.0186063	0.0203948	0.0213945	0.0141778	0.0140048	0.0159453	0.012855	0.0143741	0.012298	0.0145847	0.0148603	0.0147553	0.0200455	0.0173408	0.0194583	0.0182352	0.0190727	0.0123931	0.0143226	0.016159	0.0173582	6	6	6	70.4	323.31	758	P62090	Photosystem I iron-sulfur center	psaC	ATCG01060
0.000329092	0.000304232	0.000320878	0.000287232	0.000280989	0.000393018	0.000305763	0.000284395	0.000280676	0.000227809	0.000268693	0.000218975	0.000256406	0.000196144	0.000227484	0.000355998	0.000261207	0.000312724	0.000219023	0.000243491	0.000188241	0.000210633	0.000201414	0.000220844	1.6923e-05	0	0	1	1	1	8.9	14.425	18	P26289	NAD(P)H-quinone oxidoreductase subunit 4L, chloroplastic	ndhE	ATCG01070
9.96284e-05	0.00012635	0.000110417	0.000140223	0.00012236	9.98061e-05	9.92564e-05	0.00011212	0.000106194	0.00015521	0.000120813	0.000238037	0.00021775	0.000167105	0.000118929	0.000148151	0.000283333	0.000102722	0.000175283	0.000110968	0.000191747	0.000212649	0.00028869	0.000113669	0.000217756	9.50561e-05	0.000222458	3	3	3	19.2	6.5578	30	P56755	NAD(P)H-quinone oxidoreductase subunit I, chloroplastic	ndhI	ATCG01090
9.05227e-05	0.000172029	0.000112169	0.000107882	0.000110582	0.000128652	0.000130895	0.000114901	0.000122644	0.00061254	0.000624568	0.000388886	0.000446	0.000347181	0.000327969	0.000452633	0.000382007	0.000344968	0.000522018	0.000379641	0.00040469	0.000394644	0.000511274	0.00060653	0.000661571	0.000636487	0.000368417	14	14	14	42	53.584	144	P56753	NAD(P)H-quinone oxidoreductase subunit H, chloroplastic	ndhH	ATCG01110
0.000174933	0.000182489	0.000207889	0.000152248	0.000147272	0.000160074	0.000169147	0.000197809	0.000182673	0.000414142	0.000390109	0.000490896	0.00042994	0.00051195	0.000463124	0.000443121	0.000491463	0.000459444	0.00112462	0.00109179	0.00117589	0.00100224	0.000939897	0.00080078	0.000767226	0.000883904	0.000972453	4	4	4	54.5	15.644	41	P56805	30S ribosomal protein S15, chloroplastic	rps15	ATCG01120
3.56985e-05	2.12033e-05	0	0.000117919	0.000108073	3.69795e-05	5.59219e-07	0.00013075	0.000105577	3.47197e-06	9.38835e-07	2.0613e-05	5.0292e-06	2.68423e-05	4.05746e-06	1.02046e-06	2.53359e-06	9.83518e-06	1.0547e-05	9.10899e-06	2.366e-05	3.13538e-05	6.39853e-06	4.59527e-06	1.03227e-05	1.3047e-05	1.9507e-05	4	4	4	3.1	5.9012	13	P56785	Protein TIC 214	TIC214	ATCG01130
